# Supplementary material for: In Silico Functional Pathway Annotation of 86 Established Prostate Cancer Risk Variants
Source: PLoS One. 2015 Feb 6;10(2):e0117873. doi: 10.1371/journal.pone.0117873 (PMC4320069; doi:10.1371/journal.pone.0117873)
Supplement: S1 Table — (XLSX) [file pone.0117873.s001.xlsx]

## Sheet: Sheet1
Supplemental Table 1. Prostate cancer risk variants
SNP	Risk Allele	Region	P-value	OR or beta-coefficient and [95% CI]	First Author	Journal
rs1218582	AG	1q21.3	1.95 × 10−8	1.06 [1.03–1.09]	Eeles RA	Nature Genetics 45, 385–391 (2013)
rs4245739	AC	1q32	2.01 × 10−11	0.91 [0.88–0.95]	Eeles RA	Nature Genetics 45, 385–391 (2013)
rs11902236	GA	2p25	2.84 × 10−8	1.07 [1.03–1.10]	Eeles RA	Nature Genetics 45, 385–391 (2013)
rs1465618	A	2p21	2 x 10-8	1.08 [1.03-1.12]	Eeles RA	Nature Genetics 41, 1116-21 (2009)
rs721048	A	2p15	8 x 10-9	1.15 [1.10-1.21]	Gudmundsson J	Nature Genetics 40, 281-3 (2008)
rs10187424	A	2p11.2	3 x 10-15	1.09 [1.06-1.12]	Kote-Jarai Z	Nature Genetics 43, 785-91 (2011)
rs12621278	A	2q31.1	9 x 10-23	1.33 [1.25-1.43]	Eeles RA	Nature Genetics 41, 1116-21 (2009)
rs7584330	C	2q37.3	3 x 10-9	1.06 [1.02-1.09]	Kote-Jarai Z	Nature Genetics 43, 785-91 (2011)
rs2292884		2q37.3	4 x 10-8	1.14 [1.09-1.19]	Schumacher FR	Hum Mol Genet 20, 3867-75 (2011)
rs3771570	GA	2q37.3	5.22 × 10−9	1.12 [1.08–1.17]	Eeles RA	Nature Genetics 45, 385–391 (2013)
rs2660753	T	3p12.1	3 x 10-8	1.18 [1.06-1.31]	Eeles RA	Nature Genetics 40, 316-21 (2008)
rs9284813		3p12.1	5 x 10-9	NR	Takata R	Nature Genetics 42, 751-4 (2010)
rs17181170	G	3p12.1	3 x 10-8	NR	Eeles RA	Nature Genetics 41, 1116-21 (2009)
rs7611694	AC	3q13.2	3.80 × 10−13	0.91 [0.88–0.93]	Eeles RA	Nature Genetics 45, 385–391 (2013)
rs10934853	A	3q21.3	3 x 10-10	1.12 [1.08-1.16]	Gudmundsson J	Nature Genetics 41, 1122-6 (2009)
rs6763931	T	3q23	2 x 10-8	1.04 [1.01-1.07]	Kote-Jarai Z	Nature Genetics 43, 785-91 (2011)
rs10936632	A	3q26.2	7 x 10-22	1.11 [1.08-1.14]	Kote-Jarai Z	Nature Genetics 43, 785-91 (2011)
rs1894292	GA	4q13.3	5.02 × 10−13	0.91 [0.89–0.94]	Eeles RA	Nature Genetics 45, 385–391 (2013)
rs12500426	A	4q22.3	1 x 10-11	1.08 [1.05-1.12]	Eeles RA	Nature Genetics 41, 1116-21 (2009)
rs17021918	C	4q22.3	4 x 10-15	1.11 [1.08-1.15]	Eeles RA	Nature Genetics 41, 1116-21 (2009)
rs7679673	A	4q24	3 x 10-14	1.1 [1.06-1.14]	Eeles RA	Nature Genetics 41, 1116-21 (2009)
rs2242652	G	5p15.33	3 x 10-24	1.15 [1.11-1.19]	Kote-Jarai Z	Nature Genetics 43, 785-91 (2011)
rs12653946	T	5p15.33	4 x 10-18	1.26 [1.20-1.33]	Takata R	Nature Genetics 42, 751-4 (2010)
rs2121875	G	5p12	4 x 10-8	1.05 [1.02-1.08]	Kote-Jarai Z	Nature Genetics 43, 785-91 (2011)
rs6869841	GA	5q35.2	4.63 × 10−8	1.07 [1.04–1.11]	Eeles RA	Nature Genetics 45, 385–391 (2013)
rs130067	G	6p21.33	3 x 10-8	1.05 [1.02-1.09]	Kote-Jarai Z	Nature Genetics 43, 785-91 (2011)
rs3096702	GA	6p21.3	4.78 × 10−9	1.07 [1.04–1.10]	Eeles RA	Nature Genetics 45, 385–391 (2013)
rs2273669	AG	6q21	7.91 × 10−9	1.07 [1.03–1.11]	Eeles RA	Nature Genetics 45, 385–391 (2013)
rs339331	T	6q22.1	2 x 10-12	1.22 [1.15-1.28]	Takata R	Nature Genetics 42, 751-4 (2010)
rs1933488	AG	6q25.3	4.34 × 10−18	0.89 [0.87–0.92]	Eeles RA	Nature Genetics 45, 385–391 (2013)
rs651164	AG	6q25.3	2 x 10-9 & 2 x 10-10	NR & 1.15 [1.10-1.20]	Eeles RA & Schumacher FR	Nature Genetics 41, 1116-21 (2009) & Hum Mol Genet 20, 3867-75 (2011)
rs9364554	T	6q25.3	6 x 10-10	1.17 [1.08-1.26]	Eeles RA	Nature Genetics 41, 1116-21 (2009)
rs12155172	GA	7p21.2	4.95 × 10−13	1.11 [1.07–1.15]	Eeles RA	Nature Genetics 45, 385–391 (2013)
rs6465657	C	7q21.3	1 x 10-9	1.12 [1.05-1.20]	Eeles RA	Nature Genetics 41, 1116-21 (2009)
rs1512268	A	8p21.2	3 x 10-30	1.18 [1.14-1.22]	Eeles RA & Takata R	Nature Genetics 41, 1116-21 (2009)
rs11135910	GA	8p21.2	8.16 × 10−11	1.11 [1.07–1.16]	Eeles RA	Nature Genetics 45, 385–391 (2013)
rs1016343	T	8q24.21	4 x 10-10	1.31 [1.20-1.42]	Schumacher FR	Hum Mol Genet 20, 3867-75 (2011)
rs1456315		8q24.21	2 x 10-29 & 1x10-12	NR	Takata R & Xu J	Nature Genetics 42, 751-4 (2010) & Nature Genetics 44, 1231-5 (2012)
rs13254738	C	8q24.21	4 x 10-10	1.59 [1.38-1.84]	Cheng I	Cancer Epidemiol Biomarkers Prev 21, 2048-58 (2012)
rs6983561	C	8q24.21	4 x 10-13	1.87 [1.58-2.22]	Cheng I	Cancer Epidemiol Biomarkers Prev 21, 2048-58 (2012)
rs16901979	A	8q24.21	1 x 10-12 & 3 X 10-14	1.79 [1.53-2.11] & 1.8 [1.55-2.09]	Gudmundsson J & Gudmundsson J	Nature Genetics 39, 977-83 (2007) & Nature Genetics 41, 1122-6 (2009)
rs10505483	T	8q24.21	7 x 10-15	1.73 NR	Cheng I	Cancer Epidemiol Biomarkers Prev 21, 2048-58 (2012)
rs16902094	G	8q24.21	6 x 10-15	1.21 [1.15-1.26]	Gudmundsson J	Nature Genetics 41, 1122-6 (2009)
rs445114	T	8q24.21	5 x 10-10	1.14 [1.10-1.19]	Gudmundsson J	Nature Genetics 41, 1122-6 (2009)
rs6983267	G	8q24.21	9 x 10-13 & 7 x 10-12 & 9 x 10-13	1.26 [1.13-1.41] & 1.28 [1.15-1.45] & 1.42 [NR]	Yeager M & Thomas G & Eeles RA	Nature Genetics 39, 645-9 (2007) & Nature Genetics 40, 310-5 (2008) & Nature Genetics 40, 316-21 (2008)
rs1447295	A	8q24.21	2 x 10-14 & 6 X 10-18 & 2X10-19	1.43 [1.29-1.59] & 1.6 [1.43-1.77] & 1.58 [1.43-1.74]	Yeager M & Gudmundsson J & Gudmundsson J	Nature Genetics 39, 645-9 (2007) & Nature Genetics 39, 977-83 (2007)
rs4242382	A	8q24.21	3 x 10-19	1.66 [1.47-1.87]	Thomas G	Nature Genetics 40, 310-5 (2008)
rs4242384	C	8q24.21	3 x 10-16 & 2 x 10-24 & 3 x 10-16	1.88 [NR] & NR & 1.56 [1.40-1.73]	Eeles RA & Eeles RA & Schumacher FR	Nature Genetics 40, 316-21 (2008) & Nature Genetics 41, 1116-21 (2009) & Hum Mol Genet 20, 3867-75 (2011)
rs7837688		8q24.21	1 x 10-25	NR	Takata R	Nature Genetics 42, 751-4 (2010)
rs817826	C	9q31.2	5 x 10-14	1.41 [1.29-1.54]	Xu J	Nature Genetics 44, 1231-5 (2012)
rs3123078	T	10q11.23	1 x 10-19	NR	Eeles RA	Nature Genetics 41, 1116-21 (2009)
rs10993994	T	10q11.23	9 x 10-29 & 7 X 10-13	1.25 [1.17-1.34] & 1.16 [1.04-1.29]	Eeles RA & Thomas G	Nature Genetics 40, 316-21 (2008) & Nature Genetics 40, 310-5 (2008)
rs3850699	AG	10q24.3	4.87 × 10−10	0.91 [0.89–0.94]	Eeles RA	Nature Genetics 45, 385–391 (2013)
rs11199874		10q26.12	3 x 10-10	NR	Nam RK	Cancer Biol Ther 12, 997-1004 (2011)
rs7127900	A	11p15.5	3 x 10-33	1.22 [1.17-1.27]	Eeles RA	Nature Genetics 41, 1116-21 (2009)
rs11228565	A	11q13.3	7 x 10-12	1.23 [1.16-1.31]	Gudmundsson J	Nature Genetics 41, 1122-6 (2009)
rs7931342	G	11q13.3	2 x 10-12	1.19 [1.11-1.27]	Eeles RA	Nature Genetics 40, 316-21 (2008)
rs10896449	G	11q13.3	2 x 10-9	1.1 [0.98-1.23]	Thomas G	Nature Genetics 40, 310-5 (2008)
rs7130881	G	11q13.3	8 x 10-13 & 9 x 10-9	NR & 1.31 [1.20-1.44]	Eeles RA & Schumacher FR	Nature Genetics 41, 1116-21 (2009) & Hum Mol Genet 20, 3867-75 (2011)
rs11568818	AG	11q22	1.56 × 10−11	0.91 [0.880–0.94]	Eeles RA	Nature Genetics 45, 385–391 (2013)
rs10875943	C	12q13.12	7 x 10-12	1.07 [1.04-1.10]	Kote-Jarai Z	Nature Genetics 43, 785-91 (2011)
rs902774	A	12q13.13	5 x 10-9	1.17 [1.11-1.24]	Schumacher FR	Hum Mol Genet 20, 3867-75 (2011)
rs1270884	GA	12q24.1	6.75 × 10−11	1.07 [1.04–1.10]	Eeles RA	Nature Genetics 45, 385–391 (2013)
rs9600079	T	13q22.1	3 x 10-9	1.18 [1.12-1.24]	Takata R	Nature Genetics 42, 751-4 (2010)
rs8008270	GA	14q22.1	1.78 × 10−14	0.89 [0.86–0.93]	Eeles RA	Nature Genetics 45, 385–391 (2013)
rs7141529	AG	14q23	2.77 × 10−10	1.09 [1.06–1.12]	Eeles RA	Nature Genetics 45, 385–391 (2013)
rs4775302		15q21.1	4 x 10-8	NR	Nam RK	Cancer Biol Ther 12, 997-1004 (2011)
rs684232	AG	17p13.3	5.17 × 10−15	1.10 [1.07–1.14]	Eeles RA	Nature Genetics 45, 385–391 (2013)
rs4430796	A	17q12	1 x 10-11 & 1 x 10-9	1.22 [1.15-1.30] & 1.18 [1.04-1.32]	Gudmundsson J & Thomas G	Nature Genetics 39, 977-83 (2007) & Nature Genetics 40, 310-5 (2008)
rs7501939	C	17q12	9 x 10-12 & 3 x 10-18 & 1 x 10-12	1.41 [NR] & NR & NR	Eeles RA & Eeles RA & Takata R	Nature Genetics 41, 1116-21 (2009) & Nature Genetics 42, 751-4 (2010)
rs11650494	GA	17q21.32	1.97 × 10−9	1.15 [1.09–1.22]	Eeles RA	Nature Genetics 45, 385–391 (2013)
rs7210100		17q21.33	3 x 10-13	1.51 [1.35-1.69]	Haiman CA	Nature Genetics 43, 570-3 (2011)
rs1859962	G	17q24.3	3 x 10-10 & 2 X10-16 & 3 X 10-11	1.2 [1.14-1.27] & NR & 1.27 [1.18-1.37]	Gudmundsson J & Eeles RA & Schumacher FR	Nature Genetics 39, 977-83 (2007) & Nature Genetics 41, 1116-21 (2009) & Hum Mol Genet 20, 3867-75 (2011)
rs7241993	GA	18q23	2.19 × 10−9	0.92 [0.89–0.95]	Eeles RA	Nature Genetics 45, 385–391 (2013)
rs8102476	C	19q13.2	2 x 10-11	1.12 [1.08-1.15]	Gudmundsson J	Nature Genetics 41, 1122-6 (2009)
rs11672691	G	19q13.2	2 x 10-12(All)	1.08 [1.04-1.12]	Amin Al Olama A	Hum Mol Genet 22, 408-15 (2013)
rs2735839	G	19q13.33	2 x 10-18	1.2 [1.10-1.33]	Eeles RA	Nature Genetics 40, 316-21 (2008)
rs103294	C	19q13.42	5 x 10-16	1.28 [1.21-1.36]	Xu J	Nature Genetics 44, 1231-5 (2012)
rs2427345	GA	20q13.33	3.64 × 10−8	0.94 [0.91–0.97]	Eeles RA	Nature Genetics 45, 385–391 (2013)
rs6062509	AC	20q13.3	3.57 × 10−16	0.89 [0.86–0.92]	Eeles RA	Nature Genetics 45, 385–391 (2013)
rs5759167	T	22q13.2	6 x 10-29	1.16 [1.14-1.20]	Eeles RA	Nature Genetics 41, 1116-21 (2009)
rs2405942	AG	Xp22.3	2.37 × 10−10	0.88 [0.83–0.92]	Eeles RA	Nature Genetics 45, 385–391 (2013)
rs1327301	T	Xp11.22	2 x 10-10	NR	Eeles RA	Nature Genetics 41, 1116-21 (2009)
rs5945572	A	Xp11.22	4 x 10-13	1.23 [1.16-1.30]	Gudmundsson J	Nature Genetics 40, 281-3 (2008)
rs5945619	C	Xp11.22	2 x 10-9	1.19 [1.07-1.31]	Eeles RA	Nature Genetics 40, 316-21 (2008)
rs5919432	A	Xq12	1 x 10-8	1.06 [1.02-1.12]	Kote-Jarai Z	Nature Genetics 43, 785-91 (2011)
