# Supplementary material for: In Silico Functional Pathway Annotation of 86 Established Prostate Cancer Risk Variants
Source: PLoS One. 2015 Feb 6;10(2):e0117873. doi: 10.1371/journal.pone.0117873 (PMC4320069; doi:10.1371/journal.pone.0117873)
Supplement: S2 Table — (XLSX) [file pone.0117873.s002.xlsx]

## Sheet: Sheet1
Supplemental Table 2. List of genes flanking prostate cancer risk variants and distance from index SNP
SNP ID	SNP Chromosomal Location	Flanking Gene Location to Index SNP
rs1218582	1q21.3	KCNN3 (intronic)
rs4245739	1q32	MDM4 (3'-UTR)
rs11902236	2p25	GRHL1 (intronic)
rs1465618	2p21	THADA (intronic)
rs721048	2p15	EHBP1 (intronic)
rs10187424	2p11.2	GGCX (5.6 kb); VAMP8 (10.3 kb)
rs12621278	2q31.1	ITGA6 (intronic)
rs7584330	2q37.3	MLPH (8.6 kb); COL6A3 (64.4 kb)
rs2292884	2q37.3	MLPH (missense)
rs3771570	2q37.3	FARP2 (intronic)
rs2660753	3p12.1	VGLL3 (70kb); CHMP2B (165.7 kb)
rs9284813	3p12.1	VGLL3 (112 kb); CHMP2B (124.2 kb)
rs17181170	3p12.1	VGLL3 (132.9 kb ); CHMP2B (103.1 kb)
rs7611694	3q13.2	SIDT1 (intronic)
rs10934853	3q21.3	EEFSEC (intronic)
rs6763931	3q23	ZBTB38 (intronic)
rs10936632	3q26.2	SKIL (15.5 kb ); CLDN11 (6.5 kb )
rs1894292	4q13.3	AFM (intronic)
rs12500426	4q22.3	PDLIM5 (intronic)
rs17021918	4q22.3	PDLIM5 (intronic)
rs7679673	4q24	CXXC4 (645.5 kb); TET2 (5.5 kb)
rs2242652	5p15.33	TERT (intronic)
rs12653946	5p15.33	IRX4 (13 kb ); IRX2 (850.5 kb)
rs2121875	5p12	FGF10 (intronic)
rs6869841	5q35.2	STC2 (182.9 kb); BOD1 (94.7 kb)
rs130067	6p21.33	CCHCR1 (missense)
rs3096702	6p21.3	NOTCH4 (0.5 kb); C6orf10 (68.1 kb )
rs2273669	6q21	ARMC2 (intronic)
rs339331	6q22.1	RFX6 (intronic)
rs1933488	6q25.3	RGS17 (intronic)
rs651164	6q25.3	SLC22A1 (1.6 kb); SLC22A2 (56.4 kb)
rs9364554	6q25.3	SLC22A3 (intronic)
rs12155172	7p21.2	SP8 (168.0 kb); SP4 (473.2 kb)
rs6465657	7q21.3	LMTK2 (intronic)
rs1512268	8p21.2	SLC25A37 (93.5 kb); NKX3-1 (9.7 kb 3')
rs11135910	8p21.2	EBF2 (intronic)
rs1016343	8q24.21	FAM84B (522.6 kb); POU5F1B (335 kb )
rs1456315	8q24.21	FAM84B (533.2 kb); POU5F1B (324 kb )
rs13254738	8q24.21	FAM84B (533.6 kb); POU5F1B (324 kb )
rs6983561	8q24.21	FAM84B (536.2 kb); POU5F1B (321 kb )
rs16901979	8q24.21	FAM84B (554.2 kb); POU5F1B (303 kb)
rs10505483	8q24.21	FAM84B (554.5 kb); POU5F1B (303 kb)
rs16902094	8q24.21	FAM84B (750.0 kb); POU5F1B (108 kb)
rs445114	8q24.21	FAM84B (752.5 kb); POU5F1B (105 kb)
rs6983267	8q24.21	FAM84B (842.6 kb); POU5F1B (15 kb)
rs1447295	8q24.21	LOC727677 (intronic)
rs4242382	8q24.21	POU5F1B (88.1 kb); MYC (230.7 kb)
rs4242384	8q24.21	POU5F1B (89.1 kb); MYC (229.8 kb)
rs7837688	8q24.21	POU5F1B (110.1 kb); MYC (209.0 kb)
rs817826	9q31.2	RAD23B (61.8 kb); KLF4 (90.8 kb)
rs3123078	10q11.23	MSMB (24.6 kb); AGAP7 (38.6 kb)
rs10993994	10q11.23	MSMB (0.05 kb); AGAP7 (63.2 kb)
rs3850699	10q24.3	TRIM8 (intronic)
rs11199874	10q26.12	WDR11 (363.5 kb); FGFR2 (205 kb)
rs7127900	11p15.5	TH (40.5 kb); ASCL2 (56.2 kb)
rs11228565	11q13.3	TPCN2 (75.1 kb); MYEOV (83 kb )
rs7931342	11q13.3	TPCN2 (91.0 kb); MYEOV (67 kb )
rs10896449	11q13.3	TPCN2 (91.1 kb); 'MYEOV (67 kb)
rs7130881	11q13.3	TPCN2 (92.4 kb); MYEOV (66 kb)
rs11568818	11q22	MMP7 (0.2 kb); MMP20 (45.9 kb)
rs10875943	12q13.12	TUBA1C (8.9 kb); PRPH (12.8 kb)
rs902774	12q13.13	KRT78 (31.1 kb); KRT8 (17 kb )
rs1270884	12q24.1	RBM19 (281.4 kb); TBX5 (106 kb)
rs9600079	13q22.1	KLF5 (76 kb); KLF12 (532.0 kb)
rs8008270	14q22.1	FERMT2 (intronic)
rs7141529	14q23	RAD51B (intronic)
rs4775302	15q21.1	SQRDL (656kb ); SEMA6D (837.0 kb)
rs684232	17p13.3	VPS53 (0.9 kb); FAM57A (16.9 kb)
rs4430796	17q12	HNF1B (intronic)
rs7501939	17q12	HNF1B (intronic)
rs11650494	17q21.32	PHOSPHO1 (36.2 kb); ZNG652 (21.4 kb)
rs7210100	17q21.33	ZNF652 (intronic)
rs1859962	17q24.3	KCNJ2 (933 kb); SOX9 (1 Mb)
rs7241993	18q23	SALL3 (16 kb); ATP9B (55.4 kb)
rs8102476	19q13.2	DPF1 (15.3 kb); PPP1R14A (6.3 kb)
rs11672691	19q13.2	LOC100505495 (intronic)
rs2735839	19q13.33	KLK3 (0.6 kb); KLK2 (12.1 kb )
rs103294	19q13.42	LILRB2 (12.8 kb); LILRA5 (13.1 kb)
rs2427345	20q13.33	RBBP8NL (13.0 kb); GATA5 (23.0 kb)
rs6062509	20q13.3	ZGPAT (intronic)
rs5759167	22q13.2	TTLL1 (14.8 kb); BIK (6.5 kb)
rs2405942	Xp22.3	SHROOM2 (intronic)
rs1327301	Xp11.22	NUDT10 (129.7 kb); NUDT11 (23 kb )
rs5945572	Xp11.22	NUDT10 (149.3 kb); NUDT11 (3.2 kb)
rs5945619	Xp11.22	NUDT11 (2.2 kb); GSPT2 (244.6 kb)
rs5919432	Xq12	AR (77 kb); OPHN1 (240.6 kb)
