# Supplementary material for: In Silico Functional Pathway Annotation of 86 Established Prostate Cancer Risk Variants
Source: PLoS One. 2015 Feb 6;10(2):e0117873. doi: 10.1371/journal.pone.0117873 (PMC4320069; doi:10.1371/journal.pone.0117873)
Supplement: S3 Table — (XLSX) [file pone.0117873.s003.xlsx]

## Sheet: Sheet1
Supplemental Table 3. Gene list of genes flanking prostate cancer risk variants and TCGA alteration frequency in prostate adenocarcinomas
Symbol	Entrez Gene Name	TCGA analysis (% altered1; total 236 samples)
AFM	afamin	0.068
AGAP6	ArfGAP with GTPase domain, ankyrin repeat and PH domain 6	0.055
AR	androgen receptor	0.004
ARMC2	armadillo repeat containing 2	0.131
ASCL2	achaete-scute family bHLH transcription factor 2	0.025
ATP9B	ATPase, class II, type 9B	0.068
BIK	BCL2-interacting killer (apoptosis-inducing)	0.059
BOD1	biorientation of chromosomes in cell division 1	0.059
C6orf10	chromosome 6 open reading frame 10	0.025
CCHCR1	coiled-coil alpha-helical rod protein 1	0.072
CHMP2B	charged multivesicular body protein 2B	0.047
CLDN11	claudin 11	0.051
COL6A3	collagen, type VI, alpha 3	0.059
CXXC4	CXXC finger protein 4	0.059
DPF1	D4, zinc and double PHD fingers family 1	0.068
EBF2	early B-cell factor 2	0.123
EEFSEC	eukaryotic elongation factor, selenocysteine-tRNA-specific	0.089
EHBP1	EH domain binding protein 1	0.042
FAM57A	family with sequence similarity 57, member A	0.059
FAM84B	family with sequence similarity 84, member B	0.157
FARP2	FERM, RhoGEF and pleckstrin domain protein 2	0.047
FERMT2	fermitin family member 2	0.059
FGF10	fibroblast growth factor 10	0.051
FGFR2	fibroblast growth factor receptor 2	0.064
GATA5	GATA binding protein 5	0.051
GGCX	gamma-glutamyl carboxylase	0.068
GRHL1	grainyhead-like 1 (Drosophila)	0.038
GSPT2	G1 to S phase transition 2	0
HNF1B	HNF1 homeobox B	0.047
IRX2	iroquois homeobox 2	0.034
IRX4	iroquois homeobox 4	0.051
ITGA6	integrin, alpha 6	0.064
KCNJ2	potassium inwardly-rectifying channel, subfamily J, member 2	0.051
KCNN3	potassium intermediate/small conductance calcium-activated channel, subfamily N, member 3	0.076
KLF12	Kruppel-like factor 12	0.093
KLF4	Kruppel-like factor 4 (gut)	0.059
KLF5	Kruppel-like factor 5 (intestinal)	0.097
KLK2	kallikrein-related peptidase 2	0.047
KLK3	kallikrein-related peptidase 3	0.055
KRT78	keratin 78	0.064
KRT8	keratin 8	0.038
LILRA3	leukocyte immunoglobulin-like receptor, subfamily A (without TM domain), member 3	0.038
LILRB2	leukocyte immunoglobulin-like receptor, subfamily B (with TM and ITIM domains), member 2	0.055
LMTK2	lemur tyrosine kinase 2	0.072
MDM4	MDM4, p53 regulator	0.064
MLPH	melanophilin	0.051
MMP20	matrix metallopeptidase 20	0.051
MMP7	matrix metallopeptidase 7 (matrilysin, uterine)	0.042
MSMB	microseminoprotein, beta-	0.072
MYC	v-myc avian myelocytomatosis viral oncogene homolog	0.114
MYEOV	myeloma overexpressed	0.038
NKX3-1	NK3 homeobox 1	0.127
NOTCH4	notch 4	0.059
NUDT10	nudix (nucleoside diphosphate linked moiety X)-type motif 10	0
NUDT11	nudix (nucleoside diphosphate linked moiety X)-type motif 11	0.008
OPHN1	oligophrenin 1	0
PDLIM5	PDZ and LIM domain 5	0.051
PHOSPHO1	phosphatase, orphan 1	0.038
POU5F1B	POU class 5 homeobox 1B	0.123
PPP1R14A	protein phosphatase 1, regulatory (inhibitor) subunit 14A	0.038
PRPH	peripherin	0.038
RAD23B	RAD23 homolog B (S. cerevisiae)	0.072
RAD51B	RAD51 paralog B	0.051
RBBP8NL	RBBP8 N-terminal like	0.051
RBM19	RNA binding motif protein 19	0.064
RFX6	regulatory factor X, 6	0.114
RGS17	regulator of G-protein signaling 17	0.051
SALL3	spalt-like transcription factor 3	0.051
SEMA6D	sema domain, transmembrane domain (TM), and cytoplasmic domain, (semaphorin) 6D	0.051
SHROOM2	shroom family member 2	0.004
SIDT1	SID1 transmembrane family, member 1	0.047
SKIL	SKI-like oncogene	0.021
SLC22A1	solute carrier family 22 (organic cation transporter), member 1	0.042
SLC22A2	solute carrier family 22 (organic cation transporter), member 2	0.047
SLC22A3	solute carrier family 22 (organic cation transporter), member 3	0.064
SLC25A37	solute carrier family 25 (mitochondrial iron transporter), member 37	0.14
SOX9	SRY (sex determining region Y)-box 9	0.051
SP4	Sp4 transcription factor	0.081
SP8	Sp8 transcription factor	0.081
SQRDL	sulfide quinone reductase-like (yeast)	0.055
STC2	stanniocalcin 2	0.051
TBX5	T-box 5	0.055
TERT	telomerase reverse transcriptase	0.025
TET2	tet methylcytosine dioxygenase 2	0.034
TH	tyrosine hydroxylase	0.047
THADA	thyroid adenoma associated	0.064
TPCN2	two pore segment channel 2	0.042
TRIM8	tripartite motif containing 8	0.064
TTLL1	tubulin tyrosine ligase-like family, member 1	0.072
TUBA1C	tubulin, alpha 1c	0.047
VAMP8	vesicle-associated membrane protein 8	0.064
VGLL3	vestigial-like family member 3	0.042
VPS53	vacuolar protein sorting 53 homolog (S. cerevisiae)	0.068
WDR11	WD repeat domain 11	0.055
ZBTB38	zinc finger and BTB domain containing 38	0.051
ZGPAT	zinc finger, CCCH-type with G patch domain	0.076
ZNF652	zinc finger protein 652	0.051
1 Alterations include copy number, gene expression, and reverse phase protein analysis
