# Supplementary material for: In Silico Functional Pathway Annotation of 86 Established Prostate Cancer Risk Variants
Source: PLoS One. 2015 Feb 6;10(2):e0117873. doi: 10.1371/journal.pone.0117873 (PMC4320069; doi:10.1371/journal.pone.0117873)
Supplement: S5 Table — (XLSX) [file pone.0117873.s005.xlsx]

## Sheet: Sheet1
Supplemental Table 5. Gene list of genes neighboring SNPs in high LD with prostate cancer risk variants and frequency of alterations in prostate adenocarcinomas included in TCGA dataset (n=236)
Symbol	Entrez Gene Name	TCGA analysis (% altered1; total 236 samples)
ABI3	ABI family, member 3	0.055
AFM	afamin	0.068
AGAP6	ArfGAP with GTPase domain, ankyrin repeat and PH domain 6	0.055
AR	androgen receptor	0.004
ARFRP1	ADP-ribosylation factor related protein 1	0.072
ARMC2	armadillo repeat containing 2	0.131
B4GALNT2	beta-1,4-N-acetyl-galactosaminyl transferase 2	0.038
BIK	BCL2-interacting killer (apoptosis-inducing)	0.059
CCHCR1	coiled-coil alpha-helical rod protein 1	0.072
CLDN11	claudin 11	0.051
COL6A3	collagen, type VI, alpha 3	0.059
EBF2	early B-cell factor 2	0.123
EEFSEC	eukaryotic elongation factor, selenocysteine-tRNA-specific	0.089
EHBP1	EH domain binding protein 1	0.042
FARP2	FERM, RhoGEF and pleckstrin domain protein 2	0.047
FERMT2	fermitin family member 2	0.059
FGF10	fibroblast growth factor 10	0.051
FLJ40194	uncharacterized FLJ40194	0.008
GGCX	gamma-glutamyl carboxylase	0.068
GNGT2	guanine nucleotide binding protein (G protein), gamma transducing activity polypeptide 2	0.047
GRHL1	grainyhead-like 1 (Drosophila)	0.038
HNF1B	HNF1 homeobox B	0.047
IRX4	iroquois homeobox 4	0.051
ITGA6	integrin, alpha 6	0.064
KCNN3	potassium intermediate/small conductance calcium-activated channel, subfamily N, member 3	0.076
KLF5	Kruppel-like factor 5 (intestinal)	0.097
KLK3	kallikrein-related peptidase 3	0.055
KRT8	keratin 8	0.038
LILRA3	leukocyte immunoglobulin-like receptor, subfamily A (without TM domain), member 3	0.034
LIME1	Lck interacting transmembrane adaptor 1	0.076
LMTK2	lemur tyrosine kinase 2	0.072
LOC100630918	uncharacterized LOC100630918	0.008
LOC285593	uncharacterized LOC285593	0.064
LRRN2	leucine rich repeat neuronal 2	0.051
MAT2A	methionine adenosyltransferase II, alpha	0.055
MDM4	MDM4, p53 regulator	0.064
MIR4686	microRNA 4686	0.008
MIR4752	microRNA 4752	0.008
MIR4795	microRNA 4795	0.004
MLPH	melanophilin	0.051
MMP7	matrix metallopeptidase 7 (matrilysin, uterine)	0.042
MSMB	microseminoprotein, beta-	0.072
MYEOV	myeloma overexpressed	0.038
NGFR	nerve growth factor receptor	0.059
NKX3-1	NK3 homeobox 1	0.127
NOTCH4	notch 4	0.059
NUDT11	nudix (nucleoside diphosphate linked moiety X)-type motif 11	0.008
NXPH3	neurexophilin 3	0.051
PDK1	pyruvate dehydrogenase kinase, isozyme 1	0.059
PDLIM5	PDZ and LIM domain 5	0.051
PHB	prohibitin	0.072
PIK3C2B	phosphatidylinositol-4-phosphate 3-kinase, catalytic subunit type 2 beta	0.051
POU5F1B	POU class 5 homeobox 1B	0.123
PPP1R14A	protein phosphatase 1, regulatory (inhibitor) subunit 14A	0.038
PSORS1C1	psoriasis susceptibility 1 candidate 1	0.047
RAD23B	RAD23 homolog B (S. cerevisiae)	0.072
RAD51B	RAD51 paralog B	0.051
RBBP8NL	RBBP8 N-terminal like	0.051
RFX6	regulatory factor X, 6	0.114
RGS17	regulator of G-protein signaling 17	0.051
RUVBL1	RuvB-like AAA ATPase 1	0.085
SALL3	spalt-like transcription factor 3	0.051
SESN1	sestrin 1	0.085
SHROOM2	shroom family member 2	0.004
SIDT1	SID1 transmembrane family, member 1	0.047
SKIL	SKI-like oncogene	0.021
SLC22A1	solute carrier family 22 (organic cation transporter), member 1	0.042
SLC22A3	solute carrier family 22 (organic cation transporter), member 3	0.064
SLC2A4RG	SLC2A4 regulator	0.072
TERT	telomerase reverse transcriptase	0.025
TET2	tet methylcytosine dioxygenase 2	0.034
THADA	thyroid adenoma associated	0.064
TRIM8	tripartite motif containing 8	0.064
TUBA1C	tubulin, alpha 1c	0.047
VAMP5	vesicle-associated membrane protein 5	0.047
VAMP8	vesicle-associated membrane protein 8	0.064
VGLL3	vestigial-like family member 3	0.042
VPS53	vacuolar protein sorting 53 homolog (S. cerevisiae)	0.068
ZBTB38	zinc finger and BTB domain containing 38	0.051
ZGPAT	zinc finger, CCCH-type with G patch domain	0.076
ZNF652	zinc finger protein 652	0.051
1 Alterations include copy number, gene expression, and reverse phase protein analysis
