# Supplementary material for: In Silico Functional Pathway Annotation of 86 Established Prostate Cancer Risk Variants
Source: PLoS One. 2015 Feb 6;10(2):e0117873. doi: 10.1371/journal.pone.0117873 (PMC4320069; doi:10.1371/journal.pone.0117873)
Supplement: S6 Table — (XLSX) [file pone.0117873.s006.xlsx]

## Sheet: Sheet1
Supplemental Table 6. Identification of upstream regulators and pathways based on the genes neighboring SNPs in high LD with prostate cancer risk variants
Upstream Regulator	Molecule Type	p-value of overlap	Target molecules in dataset
flufenamic acid	chemical drug	2.04E-06	AR,KLK3,NKX3-1
AR	ligand-dependent nuclear receptor	7.74E-06	AR,CLDN11,FGF10,ITGA6,KLK3,MSMB,NGFR,NKX3-1
cadmium chloride	chemical toxicant	2.08E-05	AR,KLK3,NKX3-1,TERT
PMEPA1	other	3.36E-05	AR,KLK3
URI1	transcription regulator	3.36E-05	KLK3,NKX3-1
VAV3	cytokine	7.09E-05	AR,BIK,KLK3
ESR2	ligand-dependent nuclear receptor	7.16E-05	AR,CLDN11,KLK3,KRT8,NKX3-1,TERT
mibolerone	chemical drug	8.47E-05	AR,COL6A3,KLK3,MAT2A,NKX3-1
trichostatin A	chemical drug	8.71E-05	AR,BIK,COL6A3,KLK3,MAT2A,MMP7,PHB,RAD23B,TERT
