# Supplementary material for: In Silico Functional Pathway Annotation of 86 Established Prostate Cancer Risk Variants
Source: PLoS One. 2015 Feb 6;10(2):e0117873. doi: 10.1371/journal.pone.0117873 (PMC4320069; doi:10.1371/journal.pone.0117873)
Supplement: S7 Table — (XLSX) [file pone.0117873.s007.xlsx]

## Sheet: Sheet1
Supplemental Table 7. Functional annotation for 86 prostate cancer risk variants*
Chr	Position (hg19)	Risk Variant	Ref	Alt	AFR Freq	AMR Freq	ASN Freq	EUR Freq	SiPhy Conserved Regions	Promoter Histone Marks	Enhancer Histone Marks	DNAse I Hyper	Proteins Bound	eQTL Tissues	Motifs Changed	RefSeq Genes	dbSNP Func Annot
1	154834183	rs1218582	G	A	0.31	0.35	0.09	0.54			HSMM, GM12878, K562	33 cell types			CTCF	KCNN3	intronic
1	204518842	rs4245739	C	A	0.72	0.69	0.95	0.74							Pou3f2	MDM4	3'-UTR
2	10117868	rs11902236	C	T	0.64	0.23	0.12	0.26							GR, Irf, SP1	GRHL1	intronic
2	43553949	rs1465618	T	C	0.95	0.63	0.32	0.81			HSMM, K562, Huvec				4 altered motifs	THADA	intronic
2	63131731	rs721048	G	A	0.02	0.19	0.06	0.16							EBF	EHBP1	intronic
2	85794297	rs10187424	T	C	0.69	0.41	0.38	0.44				PanIslets			Zic	GGCX	5.6 kb 5' GGCX
2	173311553	rs12621278	A	G	0	0.06	0.26	0.04			5 cell types	8 cell types	GATA2, MAFK		Hoxa10, RREB-1	ITGA6	intronic
2	238387228	rs7584330	A	G	0.78	0.28	0.24	0.22							Gfi1, Irf	MLPH	8.6 kb 5' MLPH
2	238443226	rs2292884	A	G	0.62	0.27	0.28	0.21				Urothelia	MAFF, MAFK		4 altered motifs	MLPH	missense
2	242382864	rs3771570	C	T	0.01	0.14	0.1	0.13							Hand1, Smad3	FARP2	intronic
3	87110674	rs2660753	T	C	0.4	0.81	0.72	0.91							AP-1	VGLL3	70kb 5' of VGLL3
3	87152169	rs9284813	A	G	0.48	0.16	0.26	0.11							Cdx	VGLL3	112 kb 5' VGLL3
3	87173324	rs17181170	G	A	0.15	0.36	0.28	0.49							6 altered motifs	MIR4795	102kb 3' of MIR4795
3	113275624	rs7611694	A	C	0.33	0.32	0.73	0.42			HMEC, NHEK, HepG2		RFX5		Pax-6	SIDT1	intronic
3	128038373	rs10934853	C	A	0.73	0.4	0.47	0.28	conserved						Myb	EEFSEC	intronic
3	141102833	rs6763931	G	A	0.91	0.43	0.35	0.43			4 cell types	17 cell types			Pax-6	ZBTB38	intronic
3	170130102	rs10936632	C	A	0.2	0.38	0.29	0.51							TAL1	CLDN11	6.5 kb 5' CLDN11
4	74349158	rs1894292	G	A	0.34	0.34	0.33	0.46							12 altered motifs	AFM	intronic
4	95514609	rs12500426	A	C	0.62	0.43	0.52	0.54							4 altered motifs	PDLIM5	intronic
4	95562877	rs17021918	C	T	0.23	0.26	0.36	0.35			5 cell types				4 altered motifs	PDLIM5	intronic
4	106061534	rs7679673	C	A	0.64	0.5	0.83	0.39			GM12878, HMEC	HA-sp			Cdx	TET2	5.5 kb 5' TET2
5	1280028	rs2242652	G	A	0.14	0.18	0.16	0.21				6 cell types			9 altered motifs	TERT	intronic
5	1895829	rs12653946	C	T	0.4	0.47	0.38	0.45				Jurkat			GR, NF-E2, Nrf-2	IRX4	13 kb 5' IRX4
5	44365545	rs2121875	C	A	0.24	0.43	0.49	0.66				4 cell types	BAF155, CEBPB, JUND		10 altered motifs	FGF10	intronic
5	172939426	rs6869841	C	T	0.39	0.2	0.18	0.19			H1, GM12878, NHLF					LOC285593	67 kb 5' LOC285593
6	31118511	rs130067	T	G	0.19	0.31	0.29	0.21							Hsf	CCHCR1	missense
6	32192331	rs3096702	A	G	0.87	0.67	0.86	0.62			GM12878, Huvec				TLX1::NFIC	NOTCH4	0.5 kb 5' NOTCH4
6	109285189	rs2273669	A	G	0.35	0.09	0.06	0.15							YY1, Znf143	ARMC2	intronic
6	117210052	rs339331	T	C	0.26	0.27	0.39	0.32	conserved			LNCaP	KAP1		4 altered motifs	RFX6	intronic
6	153441079	rs1933488	A	G	0.54	0.42	0.84	0.39			HMEC					RGS17	intronic
6	160581374	rs651164	A	G	0.77	0.68	0.43	0.67			HepG2, K562		TCF4		GR	SLC22A1	1.6 kb 3' SLC22A1
6	160833664	rs9364554	C	T	0.02	0.17	0.34	0.28				HVMF,SKMC			Pax-4, Sox	SLC22A3	intronic
7	20994491	rs12155172	A	G	0.91	0.86	0.73	0.8			H1, HMEC	6 cell types				RPL23P8	127 kb 3' RPL23P8
7	97816327	rs6465657	C	T	0.04	0.33	0.14	0.51			Huvec, K562	52 cell types	CFOS		Hoxb13, SP2	LMTK2	intronic
8	23526463	rs1512268	T	C	0.36	0.57	0.66	0.55			K562		4 bound proteins		CEBPA, CEBPB, p300	NKX3-1	9.7 kb 3' NKX3-1
8	25892142	rs11135910	C	T	0.06	0.15	0.03	0.13				GM19238,H9ES,H7-hESC	CTCF		5 altered motifs	EBF2	intronic
8	128093297	rs1016343	C	T	0.18	0.15	0.3	0.21			5 cell types	21 cell types	CFOS,PRDM1,STAT3		5 altered motifs	POU5F1B	335 kb 5' POU5F1B
8	128103937	rs1456315	T	C	0.44	0.53	0.31	0.65							AIRE, Hoxa10	POU5F1B	324 kb 5' POU5F1B
8	128104343	rs13254738	C	A	0.33	0.48	0.33	0.68							Egr-1, Mef2	POU5F1B	324 kb 5' POU5F1B
8	128106880	rs6983561	A	C	0.49	0.06	0.21	0.03							CDP, GR	POU5F1B	321 kb 5' POU5F1B
8	128124916	rs16901979	C	A	0.47	0.06	0.21	0.03							GATA, HMGN3, Nkx3	'POU5F1B	303 kb 5 'POU5F1B
8	128125195	rs10505483	C	T	0.47	0.06	0.21	0.03								POU5F1B	303 kb 5' POU5F1B
8	128320346	rs16902094	A	G	0.11	0.12	0.25	0.16			4 cell types				VDR	POU5F1B	108 kb 5' POU5F1B
8	128323181	rs445114	T	C	0.71	0.36	0.45	0.35								POU5F1B	105 kb 5' POU5F1B
8	128413305	rs6983267	G	T	0.07	0.44	0.64	0.52	conserved		NHEK, HMEC, HepG2	Caco-2	5 bound proteins		AP-1, Sox, TCF4	POU5F1B	15 kb 5' POU5F1B
8	128485038	rs1447295	A	C	0.63	0.89	0.84	0.89			HSMM, GM12878	A549	PU1		Myc	LOC727677	intronic
8	128517573	rs4242382	A	G	0.72	0.9	0.84	0.89			GM12878	GM19238			AP-2, RBP-Jkappa, Znf143	LOC727677	23 kb 5' LOC727677
8	128518554	rs4242384	C	A	0.86	0.92	0.85	0.89			GM12878, Huvec				Foxf1, Foxj1, NRSF	LOC727677	24 kb 5' LOC727677
8	128539360	rs7837688	T	G	0.94	0.92	0.84	0.88							Egr-1, GR, Sox	'LOC727677	45 kb 5 'LOC727677
9	110156300	rs817826	C	T	0.62	0.88	0.91	0.86							Hdx, Homez	RAD23B	62 kb 3' RAD23B
10	51524971	rs3123078	C	T	0.48	0.57	0.56	0.57			HepG2, K562	H9ES			LUN-1, SETDB1	MSMB	25 kb 5' MSMB
10	51549496	rs10993994	T	C	0.32	0.58	0.56	0.61							ATF3, ATF6	MSMB	0.05 kb 5' MSMB
10	104414221	rs3850699	A	G	0.37	0.2	0.15	0.3							9 altered motifs	TRIM8	intronic
10	123032519	rs11199874	G	A	0.09	0.26	0.22	0.27							Evi-1	FGFR2	205 kb 3' FGFR2
11	2233574	rs7127900	A	C,G	0.55	0.69	0.89	0.8			HepG2	Osteobl				MIR4686	39 kb 3' MIR4686
11	68978580	rs11228565	G	A	0.1	0.13	0.04	0.2			K562	Fibrobl			Ets, RORalpha1	MYEOV	83 kb 5' MYEOV
11	68994497	rs7931342	T	G	0.84	0.4	0.22	0.5							4 altered motifs	MYEOV	67 kb 5' MYEOV
11	68994667	rs10896449	A	G	0.69	0.37	0.07	0.5							RXRA	'MYEOV	67 kb 5 'MYEOV
11	68995958	rs7130881	A	G	0.19	0.11	0.01	0.16							PLZF	MYEOV	66 kb 5' MYEOV
11	102401661	rs11568818	T	C	0.45	0.36	0.08	0.43	conserved		6 cell types	4 cell types	TBP, CFOS, CJUN	Schadt_Liver	4 altered motifs	MMP7	0.2 kb 5' MMP7
12	49676010	rs10875943	T	C	0.69	0.35	0.83	0.3			K562	8 cell types			4 altered motifs	TUBA1C	8.9 kb 3' TUBA1C
12	53273904	rs902774	G	A	0.07	0.15	0.01	0.15		6 cell types	HMEC	109 cell types	13 bound proteins		CTCF, RXRA	KRT8	17 kb 3' KRT8
12	114685571	rs1270884	A	G	0.83	0.68	0.74	0.5							SRF, TFIIA	TBX5	106 kb 3' TBX5
13	73728139	rs9600079	G	T	0.48	0.4	0.4	0.46							Sox, TATA	KLF5	76 kb 3' KLF5
14	53372330	rs8008270	T	C	0.71	0.89	1	0.78			5 cell types	HeLa-S3	ZNF263			FERMT2	intronic
14	69126744	rs7141529	T	C	0.47	0.59	0.86	0.48			NHLF	HRPEpiC			4 altered motifs	RAD51L1	64 kb 3' RAD51L1
15	46639808	rs4775302	G	A	0.46	0.46	0.23	0.54							Irf,NF-AT	SQRDL	656kb 3' of SQRDL
17	618965	rs684232	T	C	0.66	0.41	0.56	0.36		8 cell types	H1	69 cell types	FOXA1			VPS53	0.9 kb 5' VPS53
17	36098040	rs4430796	G	A	0.33	0.53	0.71	0.53				Th1	STAT3		Maf	HNF1B	intronic
17	36101156	rs7501939	T	C	0.44	0.65	0.73	0.62			HepG2	HUVEC			4 altered motifs	HNF1B	intronic
17	47345186	rs11650494	G	A	0.2	0.08	0.01	0.06				4 cell types			GR, Sox	FLJ40194	9.2 kb 3' FLJ40194
17	47436749	rs7210100	G	A	0.04	0.01	0	0	conserved	HepG2	6 cell types				Nkx2, ZEB1	ZNF652	intronic
17	69108753	rs1859962	G	T	0.73	0.48	0.65	0.54			HepG2				SP1	KCNJ2	933 kb 3' KCNJ2
18	76773973	rs7241993	C	T	0.55	0.36	0.36	0.3							Maf	SALL3	16 kb 3' SALL3
19	38735613	rs8102476	C	T	0.23	0.49	0.64	0.46			K562, H1, NHLF	Ishikawa			Myc, PPAR	PPP1R14A	6.3 kb 3' PPP1R14A
19	41985587	rs11672691	A	G	0.11	0.73	0.57	0.74		K562	Huvec	K562	YY1		4 altered motifs	LOC100505495	intronic
19	51364623	rs2735839	A	G	0.6	0.76	0.58	0.85				Fibrobl,HTR8svn			HES1, NF-I	KLK3	0.6 kb 3' KLK3
19	54797848	rs103294	C	T	0.07	0.26	0.68	0.19				HMEC			Hsf	LILRA3	2 kb 3' LILRA3
20	61015611	rs2427345	C	T	0.52	0.4	0.21	0.36							Pax-5	C20orf151	13 kb 5' C20orf151
20	62362563	rs6062509	G	T	0.94	0.75	0.36	0.71			GM12878		POL2, POL24H8, CMYC			ZGPAT	intronic
22	43500212	rs5759167	G	T	0.24	0.36	0.34	0.49		HepG2	K562, Huvec, NHEK	40 cell types	19 bound proteins		12 altered motifs	BIK	6.5 kb 5' BIK
X	9814135	rs2405942	G	A,C,T	0.72	0.85	0.87	0.79			HepG2, NHLF					SHROOM2	intronic
X	51210057	rs1327301	C	T	0.15	0.2	0.06	0.37							NF-I	NUDT11	23 kb 3' NUDT11
X	51229683	rs5945572	A	G	0.76	0.78	0.94	0.62							HIF1, PPAR, VDR	NUDT11	3.2 kb 3' NUDT11
X	51241672	rs5945619	C	T	0.67	0.77	0.94	0.62				Fibrobl			Nanog	NUDT11	2.2 kb 5' NUDT11
X	67021550	rs5919432	C	T	0.3	0.79	1	0.8							STAT	AR	71kb 3' of AR
* Functional annotation based on HaploReg V.2 (Ward LD, Kellis M (2012). Nucleic Acids Res 40: D930-934.
