# Supplementary material for: In Silico Functional Pathway Annotation of 86 Established Prostate Cancer Risk Variants
Source: PLoS One. 2015 Feb 6;10(2):e0117873. doi: 10.1371/journal.pone.0117873 (PMC4320069; doi:10.1371/journal.pone.0117873)
Supplement: S8 Table — (XLSX) [file pone.0117873.s008.xlsx]

## Sheet: Sheet1
Supplemental Table 8. Functional annotation for 86 prostate cancer risk variants* and SNPs in high LD (r2>0.80)
Query SNP: rs1218582 and variants with r2 >= 0.8
chr	pos (hg19)	LD	LD	variant	Ref	Alt	AFR	AMR	ASN	EUR	GERP	Promoter	Enhancer	DNAse	Proteins	eQTL	Motifs	RefSeq	dbSNP
		(r²)	(D')				freq	freq	freq	freq	cons	histone marks	histone marks		bound	tissues	changed	genes	func annot
1	154834183	1	1	rs1218582	G	A	0.31	0.35	0.09	0.54			HSMM, GM12878, K562	33 cell types			CTCF	KCNN3	intronic
Query SNP: rs4245739 and variants with r2 >= 0.8
chr	pos (hg19)	LD	LD	variant	Ref	Alt	AFR	AMR	ASN	EUR	GERP	Promoter	Enhancer	DNAse	Proteins	eQTL	Motifs	RefSeq	dbSNP
		(r²)	(D')				freq	freq	freq	freq	cons	histone marks	histone marks		bound	tissues	changed	genes	func annot
1	204449952	0.82	0.92	rs7519417	T	C	0.35	0.64	0.72	0.74			GM12878, HMEC, HSMM	4 cell types	7 bound proteins		5 altered motifs	PIK3C2B	intronic
1	204451086	0.83	0.92	rs10900590	C	T	0.35	0.64	0.72	0.74			GM12878, H1	6 cell types				PIK3C2B	intronic
1	204451495	0.82	0.92	rs4951382	T	C	0.32	0.63	0.72	0.74			GM12878, H1, Huvec	5 cell types			4 altered motifs	PIK3C2B	intronic
1	204452615	0.82	0.92	rs10664961	C	CTG	0.31	0.63	0.71	0.74			GM12878				5 altered motifs	PIK3C2B	intronic
1	204453693	0.83	0.92	rs10793763	C	T	0.35	0.64	0.71	0.74			Huvec					PIK3C2B	intronic
1	204454165	0.82	0.92	rs4951385	C	T	0.35	0.64	0.71	0.74							4 altered motifs	PIK3C2B	intronic
1	204456282	0.83	0.92	rs4951387	G	A	0.35	0.64	0.72	0.74			Huvec, GM12878	5 cell types	CEBPB		Zbtb3	PIK3C2B	intronic
1	204456983	0.88	-0.95	rs2926536	T	G	0.26	0.28	0.05	0.25			GM12878				30 altered motifs	PIK3C2B	intronic
1	204457336	0.81	0.92	rs7556371	G	A	0.34	0.64	0.72	0.73			GM12878	WERI-Rb-1				PIK3C2B	intronic
1	204458328	0.81	0.92	rs1398148	C	G	0.34	0.63	0.72	0.73			GM12878				Mxi1	PIK3C2B	intronic
1	204460681	0.82	0.92	rs10900592	T	C	0.26	0.62	0.72	0.74		GM12878						1.2kb 5' of PIK3C2B
1	204461622	0.83	0.92	rs6594015	C	T	0.35	0.64	0.72	0.74		GM12878, Huvec	H1, HepG2				Zfp410	2.1kb 5' of PIK3C2B
1	204464150	0.93	-0.97	rs3014606	C	G	0.27	0.31	0.05	0.26		9 cell types		4 cell types	6 bound proteins		Egr-1,Pax-4,RREB-1	4.7kb 5' of PIK3C2B
1	204464181	0.93	-0.97	rs2926534	C	T	0.26	0.31	0.05	0.26		9 cell types		HRGEC	5 bound proteins		NF-I	4.7kb 5' of PIK3C2B
1	204480742	0.95	-0.98	rs2926533	T	A	0.27	0.3	0.05	0.26			Huvec, K562, GM12878		NFKB		Hic1,Rad21,Znf143	4.8kb 5' of MDM4
1	204484617	0.88	0.98	rs4951392	C	G	0.73	0.69	0.94	0.73			GM12878, NHEK, K562				Hoxa5,SP1,SP2	888bp 5' of MDM4
1	204491549	0.91	0.98	rs199774366	A	AAC	0.77	0.69	0.94	0.73			GM12878		PU1		9 altered motifs	MDM4	intronic
1	204491551	0.96	0.98	rs35946963	C	CAG	0.79	0.7	0.95	0.74			GM12878		PU1		11 altered motifs	MDM4	intronic
1	204496829	0.93	0.98	rs4252684	C	CTT	0.75	0.69	0.94	0.74							9 altered motifs	MDM4	intronic
1	204497913	0.96	0.98	rs2169137	G	C	0.75	0.69	0.95	0.74				GM12892			Mrg,Pbx3	MDM4	intronic
1	204511602	0.94	1	rs10900595	C	A	0.37	0.62	0.69	0.73							4 altered motifs	MDM4	intronic
1	204518842	1	1	rs4245739	C	A	0.72	0.69	0.95	0.74							Pou3f2	MDM4	3'-UTR
1	204537648	0.99	0.99	rs4951401	G	A	0.74	0.7	0.95	0.74			H1				E2F,Evi-1	10kb 3' of MDM4
1	204541197	0.99	0.99	rs930947	G	A	0.72	0.69	0.95	0.74			NHEK, H1				NF-kappaB	14kb 3' of MDM4
1	204541342	0.99	0.99	rs4951404	G	C	0.73	0.69	0.95	0.74			NHEK, H1	SAEC			Pou2f2	14kb 3' of MDM4
1	204546947	0.99	0.99	rs2125855	T	C	0.74	0.69	0.95	0.74			H1, GM12878				Pax-6,Zbtb3	20kb 3' of MDM4
1	204572050	0.83	0.92	rs10900601	A	G	0.72	0.7	0.88	0.74			H1				THAP1,YY1	14kb 3' of LRRN2
Query SNP: rs11902236 and variants with r2 >= 0.8
chr	pos (hg19)	LD	LD	variant	Ref	Alt	AFR	AMR	ASN	EUR	GERP	Promoter	Enhancer	DNAse	Proteins	eQTL	Motifs	RefSeq	dbSNP
		(r²)	(D')				freq	freq	freq	freq	cons	histone marks	histone marks		bound	tissues	changed	genes	func annot
2	10117868	1	1	rs11902236	C	T	0.64	0.23	0.12	0.26							GR,Irf,SP1	GRHL1	intronic
Query SNP: rs1465618 and variants with r2 >= 0.8
chr	pos (hg19)	LD	LD	variant	Ref	Alt	AFR	AMR	ASN	EUR	GERP	Promoter	Enhancer	DNAse	Proteins	eQTL	Motifs	RefSeq	dbSNP
		(r²)	(D')				freq	freq	freq	freq	cons	histone marks	histone marks		bound	tissues	changed	genes	func annot
2	43553949	1	1	rs1465618	T	C	0.95	0.63	0.32	0.81			HSMM, K562, Huvec				4 altered motifs	THADA	intronic
2	43555506	1	1	rs4340576	T	C	0.95	0.63	0.31	0.81				16 cell types	FOXA1		STAT	THADA	intronic
Query SNP: rs721048 and variants with r2 >= 0.8
chr	pos (hg19)	LD	LD	variant	Ref	Alt	AFR	AMR	ASN	EUR	GERP	Promoter	Enhancer	DNAse	Proteins	eQTL	Motifs	RefSeq	dbSNP
		(r²)	(D')				freq	freq	freq	freq	cons	histone marks	histone marks		bound	tissues	changed	genes	func annot
2	63027337	0.81	0.91	rs17432497	T	G	0.04	0.2	0.05	0.17			GM12878					EHBP1	intronic
2	63131731	1	1	rs721048	G	A	0.02	0.19	0.06	0.16							EBF	EHBP1	intronic
2	63134879	1	1	rs2710646	C	A	0.02	0.19	0.06	0.16							Foxa	EHBP1	intronic
2	63238346	0.86	0.97	rs2553041	G	C	0.02	0.2	0.06	0.18			H1	HRCEpiC			CEBPB,Crx,DBP	EHBP1	intronic
Query SNP: rs10187424 and variants with r2 >= 0.8
chr	pos (hg19)	LD	LD	variant	Ref	Alt	AFR	AMR	ASN	EUR	GERP	Promoter	Enhancer	DNAse	Proteins	eQTL	Motifs	RefSeq	dbSNP
		(r²)	(D')				freq	freq	freq	freq	cons	histone marks	histone marks		bound	tissues	changed	genes	func annot
2	85741126	0.82	0.93	rs35850123	A	AT	0.65	0.4	0.37	0.43							17 altered motifs	23kb 3' of LOC100630918
2	85741372	0.8	0.93	rs13411109	A	G	0.64	0.41	0.36	0.42							5 altered motifs	23kb 3' of LOC100630918
2	85753464	0.87	0.95	rs201955338	TTTG	T	0.71	0.41	0.38	0.43							19 altered motifs	11kb 3' of LOC100630918
2	85753465	0.87	0.95	rs113180696	TTG	T	0.72	0.41	0.38	0.43							19 altered motifs	11kb 3' of LOC100630918
2	85754342	0.92	0.96	rs13394343	C	A	0.75	0.42	0.38	0.44								10kb 3' of LOC100630918
2	85754450	0.91	0.96	rs6735152	A	C	0.74	0.41	0.38	0.44							LUN-1,Pitx2	10kb 3' of LOC100630918
2	85754563	0.92	0.96	rs6721924	T	C	0.75	0.41	0.38	0.44							Irf	10kb 3' of LOC100630918
2	85755357	0.94	0.97	rs6739015	A	G	0.75	0.42	0.38	0.44							5 altered motifs	9.2kb 3' of LOC100630918
2	85755928	0.93	0.97	rs6547620	C	T	0.75	0.42	0.38	0.45							Foxp1,Pou2f2	8.7kb 3' of LOC100630918
2	85756375	0.94	0.97	rs6714709	C	G	0.77	0.42	0.38	0.44							4 altered motifs	8.2kb 3' of LOC100630918
2	85757371	0.94	0.97	rs6719046	G	A	0.75	0.42	0.38	0.44							CTCF,SMC3	7.2kb 3' of LOC100630918
2	85757379	0.94	0.97	rs6733913	T	C	0.75	0.42	0.38	0.44							4 altered motifs	7.2kb 3' of LOC100630918
2	85758144	0.94	0.97	rs6750847	A	T	0.75	0.41	0.38	0.44								6.4kb 3' of LOC100630918
2	85758790	0.94	0.97	rs2044474	G	A	0.75	0.42	0.38	0.44					STAT3		BDP1	5.8kb 3' of LOC100630918
2	85759127	0.94	0.97	rs17026396	T	C	0.75	0.42	0.38	0.44							AIRE,HNF1,Maf	5.5kb 3' of LOC100630918
2	85759494	0.94	0.97	rs59877521	C	T	0.77	0.42	0.38	0.44							Nr2e3	5.1kb 3' of LOC100630918
2	85759589	0.83	0.95	rs111879902	T	TTG	0.68	0.41	0.37	0.42							13 altered motifs	5kb 3' of LOC100630918
2	85759590	0.83	0.95	rs202072082	T	TG	0.68	0.41	0.37	0.42							13 altered motifs	5kb 3' of LOC100630918
2	85761417	0.8	0.97	rs6705971	A	C	0.69	0.46	0.38	0.48				CD34+_Mobilized				3.2kb 3' of LOC100630918
2	85762761	0.8	0.97	rs10179195	A	G	0.69	0.46	0.38	0.48				SK-N-MC			7 altered motifs	1.8kb 3' of LOC100630918
2	85763274	0.82	0.97	rs6714157	A	G	0.79	0.45	0.37	0.48							4 altered motifs	1.3kb 3' of LOC100630918
2	85764006	0.8	0.97	rs3755014	C	T	0.79	0.46	0.38	0.48			9 cell types		CFOS,GATA1		HMG-IY,Nkx2,Pou3f2	582bp 3' of LOC100630918
2	85764041	0.8	0.97	rs3755015	G	A	0.79	0.46	0.38	0.48			9 cell types		CFOS,GATA1		Evi-1,GATA,Hltf	547bp 3' of LOC100630918
2	85764960	0.8	0.97	rs1446668	G	T	0.8	0.46	0.38	0.48		8 cell types	Huvec	25 cell types	15 bound proteins		CTCF,SMC3	LOC100630918
2	85769711	0.8	0.97	rs1078004	C	G	0.72	0.45	0.38	0.48		GM12878, NHLF, HMEC	K562, HSMM	4 cell types	POL2,POL24H8,HEY1			MAT2A	synonymous
2	85772548	0.8	0.96	rs7605975	C	T	0.72	0.45	0.38	0.48				8 cell types	POL24H8,POL2,SIN3AK20		Zbtb3	GGCX	3'-UTR
2	85773061	0.81	0.98	rs12473819	A	G	0.84	0.46	0.38	0.48				7 cell types	POL2,POL24H8,POL2B		4 altered motifs	GGCX	3'-UTR
2	85774676	0.81	0.98	rs6547621	G	A	0.72	0.45	0.38	0.48				9 cell types	POL2		Ik-1	GGCX	3'-UTR
2	85783128	0.85	0.99	rs6738645	T	G	0.72	0.45	0.38	0.48							Evi-1,GATA,Pou3f2	GGCX	intronic
2	85787341	0.9	1	rs12714145	C	T	0.48	0.36	0.38	0.42		4 cell types	5 cell types				HDAC2,Nanog,Sox	GGCX	intronic
2	85788175	0.9	1	rs7568458	T	A	0.72	0.43	0.38	0.47		9 cell types		4 cell types	HDAC2		Gfi1,Gfi1b	GGCX	intronic
2	85788270	0.9	1	rs10172544	C	A	0.48	0.36	0.38	0.42		9 cell types		4 cell types			Egr-1,NRSF,Pou2f2	GGCX	intronic
2	85790316	0.8	0.96	rs35565292	T	A	0.6	0.4	0.33	0.41							HDAC2,Mef2,Zfp105	1.7kb 5' of GGCX
2	85792384	0.98	1	rs35215812	G	A	0.69	0.41	0.38	0.45							4 altered motifs	3.7kb 5' of GGCX
2	85794297	1	1	rs10187424	T	C	0.69	0.41	0.38	0.44				PanIslets			Zic	5.6kb 5' of GGCX
2	85794415	1	1	rs10198569	A	G	0.69	0.4	0.38	0.44							Arid5b,ZBTB33	5.8kb 5' of GGCX
2	85796101	0.85	0.98	rs11891260	G	C	0.92	0.45	0.38	0.47							HEY1,Rad21,Znf143	7.4kb 5' of GGCX
2	85802134	0.94	0.99	rs6547624	A	T	0.61	0.41	0.38	0.43							4 altered motifs	2.5kb 5' of VAMP8
2	85803542	0.95	0.99	rs6757263	T	C	0.62	0.41	0.38	0.44		HepG2	K562, Huvec	HeLa-S3,HMVEC-dNeo,HPAEC	P300,SP1			1.1kb 5' of VAMP8
2	85805367	0.95	0.99	rs3770098	C	A	0.62	0.41	0.38	0.43		5 cell types	4 cell types	6 cell types	CMYC		HDAC2	VAMP8	intronic
2	85806068	0.94	0.99	rs3731827	T	C	0.62	0.41	0.38	0.43		GM12878, HepG2	7 cell types	13 cell types	PU1		4 altered motifs	VAMP8	intronic
2	85808573	0.94	0.99	rs1972297	T	C	0.49	0.41	0.38	0.43			K562	K562			4 altered motifs	VAMP8	intronic
2	85808737	0.94	0.99	rs1009	A	G	0.58	0.41	0.38	0.43			K562	Jurkat			HMG-IY,Hsf	VAMP8	synonymous
2	85808871	0.94	0.99	rs1058588	C	T	0.49	0.41	0.38	0.43			K562				BCL,EWSR1-FLI1,HDAC2	VAMP8	3'-UTR
2	85808982	0.94	0.99	rs1010	T	C	0.58	0.41	0.38	0.43			K562				6 altered motifs	VAMP8	3'-UTR
2	85809711	0.94	0.99	rs1562323	T	C	0.63	0.41	0.38	0.43				A549,Th1,Fibrobl			Sin3Ak-20,Zfp410	554bp 3' of VAMP8
2	85809955	0.94	0.99	rs2366639	A	G	0.49	0.41	0.38	0.43				Hepatocytes,HMVEC-dNeo			13 altered motifs	798bp 3' of VAMP8
2	85809989	0.82	0.95	rs1561198	C	T	0.7	0.44	0.38	0.47				Hepatocytes			4 altered motifs	832bp 3' of VAMP8
2	85812746	0.81	0.95	rs55971080	T	C	0.78	0.44	0.38	0.47			8 cell types				Ik-1	VAMP5	intronic
Query SNP: rs12621278 and variants with r2 >= 0.8
chr	pos (hg19)	LD	LD	variant	Ref	Alt	AFR	AMR	ASN	EUR	GERP	Promoter	Enhancer	DNAse	Proteins	eQTL	Motifs	RefSeq	dbSNP
		(r²)	(D')				freq	freq	freq	freq	cons	histone marks	histone marks		bound	tissues	changed	genes	func annot
2	173295405	0.85	1	rs12053442	G	C	0	0.06	0.22	0.03		NHEK, HMEC	Huvec, HSMM, HepG2				4 altered motifs	ITGA6	intronic
2	173297783	0.89	0.96	rs75166599	G	A	0	0.06	0.22	0.03			HMEC, NHEK	H1-hESC,H9ES,HL-60			BCL,Hand1,NF-kappaB	ITGA6	intronic
2	173299266	1	1	rs75979419	C	T	0.07	0.07	0.25	0.04			NHEK, HMEC				AP-2rep	ITGA6	intronic
2	173300939	1	1	rs75689576	G	A	0	0.06	0.26	0.04			4 cell types	NHEK			7 altered motifs	ITGA6	intronic
2	173301275	1	1	rs59454075	G	A	0.09	0.07	0.26	0.04			4 cell types				BCL	ITGA6	intronic
2	173302006	1	1	rs79160711	A	G	0	0.06	0.26	0.04			6 cell types		POL2B		GATA,RXRA	ITGA6	intronic
2	173303031	0.9	1	rs28485589	A	G	0.15	0.07	0.26	0.04			7 cell types	12 cell types				ITGA6	intronic
2	173303047	0.9	1	rs57878744	G	A	0.09	0.07	0.26	0.04			7 cell types	10 cell types			Nkx2	ITGA6	intronic
2	173303065	0.9	1	rs56892098	C	T	0.09	0.07	0.26	0.04			7 cell types	7 cell types			UF1H3BETA	ITGA6	intronic
2	173303251	0.9	1	rs74483274	A	G	0.09	0.07	0.26	0.04			7 cell types				E2F,Pax-5,Pax-6	ITGA6	intronic
2	173303310	0.87	1	rs80010354	G	A	0.09	0.07	0.26	0.04			7 cell types				7 altered motifs	ITGA6	intronic
2	173303391	0.87	1	rs76837457	G	T	0.09	0.07	0.26	0.04			6 cell types					ITGA6	intronic
2	173303484	0.87	1	rs141195656	CTT	C	0.09	0.07	0.26	0.04			6 cell types				6 altered motifs	ITGA6	intronic
2	173303531	0.9	1	rs78181761	A	G	0.05	0.06	0.26	0.04			6 cell types				6 altered motifs	ITGA6	intronic
2	173303800	0.87	1	rs79416408	C	T	0.09	0.07	0.26	0.04			5 cell types	HMVEC-dAd	GR,POL24H8,TCF4			ITGA6	intronic
2	173304302	0.96	1	rs13414928	A	G	0.17	0.08	0.29	0.04			5 cell types	5 cell types	5 bound proteins			ITGA6	intronic
2	173305382	0.96	1	rs4405725	T	A	0.09	0.07	0.26	0.04			5 cell types				Evi-1,Foxp3,Pou6f1	ITGA6	intronic
2	173305847	1	1	rs3762618	G	C	0.05	0.06	0.26	0.04			6 cell types	17 cell types			Hoxb6,NF-I,Pou2f2	ITGA6	intronic
2	173307726	1	1	rs10207640	A	G	0.06	0.06	0.26	0.04			4 cell types				Smad4	ITGA6	intronic
2	173307756	1	1	rs10207654	A	G	0.06	0.06	0.26	0.04			NHEK, HMEC, HSMM				4 altered motifs	ITGA6	intronic
2	173308194	1	1	rs16860397	G	T	0	0.04	0.21	0.04			NHEK, HMEC, HSMM				6 altered motifs	ITGA6	intronic
2	173308615	1	1	rs10187564	G	A	0.06	0.06	0.26	0.04			HMEC, NHEK				8 altered motifs	ITGA6	intronic
2	173309330	0.96	1	rs148644163	G	A	0	0.06	0.25	0.04			NHEK, HMEC				23 altered motifs	ITGA6	intronic
2	173309402	1	1	rs80353656	T	C	0	0.04	0.21	0.04			NHEK, HMEC				Foxd1,Foxo,ZBRK1	ITGA6	intronic
2	173309618	1	1	rs13410475	C	A	0.06	0.06	0.26	0.04			NHEK, HMEC				5 altered motifs	ITGA6	intronic
2	173309803	1	1	rs146618443	G	T	0.06	0.06	0.26	0.04			NHEK, HMEC					ITGA6	intronic
2	173311553	1	1	rs12621278	A	G	0	0.06	0.26	0.04			5 cell types	8 cell types	GATA2,MAFK		Hoxa10,RREB-1	ITGA6	intronic
2	173311682	0.96	1	rs12615596	G	A	0.25	0.08	0.26	0.04			HSMM, NHEK, HMEC		MAFK		6 altered motifs	ITGA6	intronic
2	173313453	1	1	rs1574259	C	T	0	0.06	0.26	0.04			NHEK, HSMM, HMEC	LNCaP,MCF-7	FOXA1		5 altered motifs	ITGA6	intronic
2	173313965	1	1	rs1574256	G	C	0	0.06	0.26	0.04			4 cell types	NHEK			Bbx,Bcl6b,Foxp1	ITGA6	intronic
2	173314713	1	1	rs12052253	A	T	0	0.06	0.26	0.04			4 cell types	26 cell types			Irf,Pbx-1,Zfp410	ITGA6	intronic
2	173316217	1	1	rs12052385	A	G	0	0.04	0.21	0.04			NHEK					ITGA6	intronic
2	173317826	1	1	rs16860419	G	C	0	0.04	0.21	0.04				6 cell types			5 altered motifs	ITGA6	intronic
2	173318179	1	1	rs115112210	G	T	0	0.06	0.25	0.04							4 altered motifs	ITGA6	intronic
2	173318244	1	1	rs114161133	G	T	0	0.06	0.25	0.04							STAT	ITGA6	intronic
2	173319112	0.96	1	rs16860426	A	T	0	0.06	0.26	0.04			H1, Huvec, HMEC				Ets	ITGA6	intronic
2	173319930	0.96	1	rs77167534	C	T	0	0.06	0.24	0.04			4 cell types	12 cell types	CTCF,FOXA1,CMYC		STAT	ITGA6	intronic
2	173321413	0.96	1	rs16860438	A	T	0	0.06	0.24	0.04			HMEC, NHEK				BCL,Pax-5	ITGA6	intronic
2	173321791	0.96	1	rs116532339	T	G	0	0.06	0.24	0.04			HMEC, NHEK				6 altered motifs	ITGA6	intronic
2	173324256	0.96	1	rs75888567	G	A	0.03	0.06	0.24	0.04			HMEC, NHEK, H1					ITGA6	intronic
2	173324908	0.96	1	rs12622724	G	A	0.03	0.06	0.24	0.04			NHEK, Huvec, HMEC	4 cell types			AP-1	ITGA6	intronic
2	173325244	0.96	1	rs12613307	T	G	0.03	0.06	0.24	0.04			Huvec, HMEC, NHEK				GATA,ZBRK1	ITGA6	intronic
2	173327823	0.96	1	rs74461567	C	T	0	0.06	0.23	0.04			5 cell types	5 cell types			NRSF	ITGA6	intronic
2	173331076	0.89	1	rs116108611	G	A	0	0.06	0.25	0.03								ITGA6	intronic
2	173334716	0.85	1	rs16860478	T	G	0	0.06	0.24	0.03							ZBRK1	ITGA6	intronic
2	173340209	0.85	1	rs55867175	A	C	0	0.06	0.24	0.03							9 altered motifs	ITGA6	intronic
2	173342416	0.85	1	rs16860515	C	T	0	0.06	0.24	0.03							EWSR1-FLI1,Foxc1,RFX5	ITGA6	intronic
2	173344128	0.85	1	rs9636257	G	A	0	0.06	0.24	0.03							Brachyury,Pax-4,RP58	ITGA6	intronic
2	173352824	0.85	1	rs10930559	C	T	0.01	0.06	0.25	0.03							4 altered motifs	ITGA6	intronic
2	173362046	0.85	1	rs79474289	C	A	0	0.05	0.25	0.03								ITGA6	intronic
2	173366960	0.85	1	rs2293645	C	T	0.01	0.06	0.25	0.03							8 altered motifs	ITGA6	intronic
2	173375391	0.85	1	rs60096331	C	G	0	0.04	0.19	0.03							Irf,Pax-4	4.2kb 3' of ITGA6
2	173377277	0.85	1	rs57404607	G	T	0	0.04	0.19	0.03							10 altered motifs	6.1kb 3' of ITGA6
2	173377302	0.85	1	rs59374567	C	T	0	0.04	0.19	0.03							Glis2	6.1kb 3' of ITGA6
2	173378344	0.85	1	rs59970483	G	A	0.01	0.04	0.19	0.03			K562				GR,Pbx3	7.2kb 3' of ITGA6
2	173379230	0.85	1	rs78623829	G	A	0	0.04	0.19	0.03			K562	NB4	CTCF,RAD21,MAX		6 altered motifs	8kb 3' of ITGA6
2	173382777	0.85	1	rs115142421	T	A	0.04	0.06	0.24	0.03							YY1	12kb 3' of ITGA6
2	173382986	0.85	1	rs76738244	G	A	0	0.04	0.19	0.03							SRF	12kb 3' of ITGA6
2	173390454	0.85	1	rs57121294	CA	C	0.04	0.06	0.25	0.03				8 cell types	TCF12,SETDB1,KAP1		7 altered motifs	19kb 3' of ITGA6
2	173392942	0.85	1	rs183141927	T	A	0	0.06	0.24	0.03							STAT	22kb 3' of ITGA6
2	173393605	0.85	1	rs116907782	G	C	0	0.06	0.24	0.03							AIRE,Mef2,PLZF	22kb 3' of ITGA6
2	173393903	0.85	1	rs147233048	T	C	0	0.06	0.24	0.03							Foxp1	23kb 3' of ITGA6
2	173394201	0.85	1	rs142731545	T	C	0.04	0.06	0.24	0.03							AP-1	23kb 3' of ITGA6
2	173395373	0.85	1	rs75669437	G	A	0	0.06	0.24	0.03							5 altered motifs	24kb 3' of ITGA6
2	173397690	0.85	1	rs12615584	T	C	0	0.06	0.24	0.03			H1	Huh-7,H7-hESC			4 altered motifs	23kb 5' of PDK1
2	173399767	0.85	1	rs57587465	T	C	0	0.06	0.24	0.03			H1	LNCaP			5 altered motifs	21kb 5' of PDK1
2	173400156	0.85	1	rs145463827	TTAA	T	0.17	0.06	0.24	0.03			H1	MCF-7			6 altered motifs	21kb 5' of PDK1
2	173401123	0.85	1	rs6741759	T	C	0.04	0.06	0.24	0.03							7 altered motifs	20kb 5' of PDK1
2	173401264	0.85	1	rs79481012	T	G	0	0.04	0.19	0.03							GR,SETDB1,STAT	20kb 5' of PDK1
2	173401348	0.85	1	rs56882727	A	G	0	0.06	0.24	0.03				HSMMtube,Melano			11 altered motifs	19kb 5' of PDK1
2	173401666	0.85	1	rs6730284	C	T	0.04	0.06	0.24	0.03							NRSF	19kb 5' of PDK1
Query SNP: rs7584330 and variants with r2 >= 0.8
chr	pos (hg19)	LD	LD	variant	Ref	Alt	AFR	AMR	ASN	EUR	GERP	Promoter	Enhancer	DNAse	Proteins	eQTL	Motifs	RefSeq	dbSNP
		(r²)	(D')				freq	freq	freq	freq	cons	histone marks	histone marks		bound	tissues	changed	genes	func annot
2	238352282	0.8	0.96	rs10190310	C	T	0.62	0.25	0.19	0.2							5 altered motifs	29kb 5' of COL6A3
2	238352465	0.8	0.96	rs10202599	A	C	0.57	0.23	0.15	0.2							BDP1	30kb 5' of COL6A3
2	238352484	0.8	0.96	rs10205112	T	A	0.67	0.26	0.19	0.2							Pax-6	30kb 5' of COL6A3
2	238352506	0.8	0.96	rs10202616	A	T	0.67	0.26	0.19	0.2							Ik-1,NRSF	30kb 5' of COL6A3
2	238352898	0.8	0.96	rs7599658	G	T	0.47	0.21	0.15	0.2				GM19238			BATF	30kb 5' of COL6A3
2	238356795	0.82	0.93	rs7602387	A	G	0.84	0.27	0.21	0.21				5 cell types			Evi-1,RORalpha1,SP2	34kb 5' of COL6A3
2	238357118	0.84	0.97	rs60278044	A	G	0.65	0.25	0.17	0.2				Th1			9 altered motifs	34kb 5' of COL6A3
2	238359891	0.85	0.93	rs6758246	G	C	0.59	0.25	0.21	0.22			NHLF				7 altered motifs	36kb 5' of MLPH
2	238360708	0.87	0.95	rs6431539	G	T	0.89	0.3	0.21	0.22			NHLF, H1	10 cell types			4 altered motifs	35kb 5' of MLPH
2	238360966	0.85	0.93	rs6431540	T	C	0.86	0.29	0.21	0.22			NHLF, H1				Zfp691	35kb 5' of MLPH
2	238361089	0.87	0.95	rs7584314	C	T	0.8	0.29	0.21	0.22			H1, NHLF	Adult_CD4_Th0			5 altered motifs	35kb 5' of MLPH
2	238361241	0.87	0.95	rs13397017	G	A	0.8	0.29	0.21	0.22			H1, NHLF	LNCaP,Fibrobl			10 altered motifs	35kb 5' of MLPH
2	238361650	0.87	0.95	rs11886117	A	T	0.89	0.3	0.21	0.22			NHLF	21 cell types				34kb 5' of MLPH
2	238363432	0.87	0.95	rs60222762	T	C	0.77	0.28	0.21	0.22							Myc	32kb 5' of MLPH
2	238364342	0.86	0.95	rs7568588	G	T	0.77	0.28	0.21	0.23							HMG-IY	32kb 5' of MLPH
2	238364492	0.87	0.95	rs7595979	C	A	0.77	0.28	0.21	0.22			HSMM, GM12878, NHLF	9 cell types	4 bound proteins		Nrf1	31kb 5' of MLPH
2	238365159	0.87	0.95	rs60187585	C	T	0.77	0.28	0.21	0.22			4 cell types	13 cell types	KAP1			31kb 5' of MLPH
2	238365210	0.87	0.95	rs113892586	CAG	C	0.76	0.28	0.21	0.22			4 cell types	5 cell types	KAP1		8 altered motifs	31kb 5' of MLPH
2	238365230	0.87	0.95	rs61212490	T	C	0.77	0.28	0.21	0.22			4 cell types	4 cell types	KAP1		Myc,Pou5f1,SETDB1	31kb 5' of MLPH
2	238365528	0.85	0.95	rs12469894	T	C	0.77	0.28	0.21	0.23			NHLF, HSMM	HIPEpiC				30kb 5' of MLPH
2	238365637	0.87	0.95	rs12465714	C	T	0.77	0.28	0.21	0.22			NHLF, HSMM				5 altered motifs	30kb 5' of MLPH
2	238366317	0.85	0.94	rs77922291	T	G	0.79	0.28	0.21	0.22			NHLF				4 altered motifs	30kb 5' of MLPH
2	238367130	0.86	0.94	rs937392	C	T	0.8	0.28	0.21	0.22			NHLF	Adult_CD4_Th0			GATA,Irf	29kb 5' of MLPH
2	238367420	0.87	0.94	rs1390985	G	A	0.62	0.25	0.21	0.22			NHLF, HMEC	HAc			Bach1	28kb 5' of MLPH
2	238368730	0.83	0.97	rs9287620	C	A,T	0.54	0.23	0.16	0.2			6 cell types	68 cell types	9 bound proteins			27kb 5' of MLPH
2	238368751	0.86	0.94	rs10445707	A	G	0.65	0.26	0.21	0.22			6 cell types	59 cell types	9 bound proteins		SIX5	27kb 5' of MLPH
2	238368925	0.86	0.94	rs6709497	C	T	0.79	0.28	0.21	0.22			6 cell types		AP2GAMMA			27kb 5' of MLPH
2	238369184	0.86	0.94	rs1497129	C	T	0.79	0.28	0.21	0.22			6 cell types				5 altered motifs	27kb 5' of MLPH
2	238369211	0.86	0.94	rs1497128	T	C	0.89	0.3	0.21	0.22			6 cell types				Gm397	27kb 5' of MLPH
2	238369282	0.86	0.94	rs1497127	A	G	0.9	0.3	0.21	0.22			4 cell types	Th1			Pax-5	27kb 5' of MLPH
2	238370509	0.86	0.94	rs6758047	G	A	0.76	0.27	0.21	0.22							6 altered motifs	25kb 5' of MLPH
2	238370610	0.82	0.91	rs6750895	T	C	0.77	0.28	0.21	0.22								25kb 5' of MLPH
2	238370658	0.8	0.91	rs6751019	T	C	0.75	0.27	0.2	0.21							Mef2	25kb 5' of MLPH
2	238372896	0.83	0.92	rs7607231	T	C	0.86	0.28	0.21	0.22							EWSR1-FLI1,PU.1,SP1	23kb 5' of MLPH
2	238374824	0.84	0.93	rs13398506	A	G	0.76	0.27	0.19	0.21			6 cell types	Melano			11 altered motifs	21kb 5' of MLPH
2	238374957	0.84	0.93	rs4402703	T	A	0.76	0.27	0.19	0.21			6 cell types	4 cell types			AP-3,HNF1	21kb 5' of MLPH
2	238375494	0.84	0.93	rs13386174	C	T	0.53	0.24	0.19	0.21			K562, NHLF				5 altered motifs	20kb 5' of MLPH
2	238376190	0.87	0.95	rs6431541	A	T	0.86	0.28	0.21	0.22					CEBPB			20kb 5' of MLPH
2	238377012	0.84	0.92	rs12474519	G	A	0.59	0.25	0.19	0.22				LNCaP				19kb 5' of MLPH
2	238378476	0.85	0.94	rs7582828	G	T	0.59	0.25	0.19	0.21			K562				NRSF,Sin3Ak-20	17kb 5' of MLPH
2	238378644	0.82	1	rs58223447	G	C	0.13	0.19	0.14	0.19			K562				SIX5,TATA	17kb 5' of MLPH
2	238378749	0.86	0.95	rs937395	T	C	0.51	0.25	0.19	0.21			K562	Th1				17kb 5' of MLPH
2	238379582	0.82	1	rs72620822	C	T	0.15	0.19	0.14	0.19								16kb 5' of MLPH
2	238380034	0.82	1	rs10929234	C	G	0.15	0.19	0.14	0.19							Gfi1,STAT	16kb 5' of MLPH
2	238380266	0.85	0.95	rs9973650	G	A	0.55	0.25	0.23	0.23				102 cell types	4 bound proteins		NRSF,Sin3Ak-20	16kb 5' of MLPH
2	238380272	0.82	1	rs10929235	A	G	0.15	0.19	0.15	0.19				102 cell types	4 bound proteins		RFX5	16kb 5' of MLPH
2	238381083	0.83	1	rs72620824	G	A	0.15	0.19	0.16	0.19							NF-kappaB	15kb 5' of MLPH
2	238381243	0.83	0.99	rs72620825	G	A	0.12	0.19	0.16	0.19							HNF4	15kb 5' of MLPH
2	238381729	0.84	1	rs7604315	C	G	0.51	0.23	0.16	0.19				5 cell types			12 altered motifs	14kb 5' of MLPH
2	238382899	0.88	1	rs13408361	A	G	0.85	0.28	0.21	0.2			4 cell types	45 cell types			Evi-1,TATA	13kb 5' of MLPH
2	238383028	0.88	1	rs7571898	T	C	0.84	0.28	0.21	0.2			4 cell types	HepG2			9 altered motifs	13kb 5' of MLPH
2	238383073	0.88	1	rs7569197	A	G	0.85	0.28	0.21	0.2		HepG2	4 cell types	HepG2,CD20+			Pbx3,p300	13kb 5' of MLPH
2	238384046	0.89	1	rs6722471	A	G,T	0.72	0.28	0.23	0.2		9 cell types		46 cell types	POL2,HEY1,TAF1			12kb 5' of MLPH
2	238385126	0.99	1	rs6729659	T	C	0.78	0.28	0.24	0.22		H1, Huvec, HepG2	HSMM, NHLF, HMEC				Ets	11kb 5' of MLPH
2	238386286	0.88	1	rs2325839	T	C	0.62	0.25	0.21	0.2							6 altered motifs	9.6kb 5' of MLPH
2	238387228	1	1	rs7584330	A	G	0.78	0.28	0.24	0.22							Gfi1,Irf	8.6kb 5' of MLPH
2	238388631	0.98	0.99	rs13432426	T	G	0.83	0.29	0.24	0.22				15 cell types				7.2kb 5' of MLPH
2	238388792	0.98	0.99	rs13390494	G	A	0.78	0.28	0.24	0.22							CEBPG	7.1kb 5' of MLPH
2	238389855	0.98	0.99	rs58643200	A	G	0.78	0.28	0.24	0.22					GATA1		4 altered motifs	6kb 5' of MLPH
2	238390745	0.98	0.99	rs7581882	T	C	0.78	0.28	0.24	0.22				BE2_C,SKMC	POL2		ATF3	5.1kb 5' of MLPH
2	238392143	0.98	0.99	rs10660831	A	ACT	0.78	0.28	0.24	0.22			HSMM, NHLF	52 cell types	7 bound proteins		5 altered motifs	3.7kb 5' of MLPH
2	238393136	0.87	0.99	rs13386290	G	C	0.59	0.24	0.19	0.2							5 altered motifs	2.7kb 5' of MLPH
2	238393434	0.95	0.99	rs6737914	A	G	0.78	0.29	0.24	0.23							6 altered motifs	2.4kb 5' of MLPH
2	238394913	0.95	0.99	rs7606177	G	C	0.77	0.29	0.24	0.23		4 cell types	HSMM	8 cell types	GR		HMG-IY,NF-AT,Pou2f2	963bp 5' of MLPH
2	238395394	0.95	0.99	rs66509917	T	G	0.77	0.29	0.24	0.23		5 cell types		HMEC,HA-sp	SUZ12		Pou2f2,RXRA,Sin3Ak-20	482bp 5' of MLPH
2	238395429	0.87	0.99	rs67071074	T	C	0.6	0.24	0.19	0.2		5 cell types		HMEC,AoAF,HA-sp	SUZ12		AFP1,Nkx6-2	447bp 5' of MLPH
2	238395479	0.86	0.99	rs58057291	T	A	0.4	0.23	0.19	0.2		6 cell types		AoAF,HA-sp			E2F,Zfp161	397bp 5' of MLPH
2	238396872	0.92	0.96	rs880930	G	C	0.19	0.23	0.25	0.22		HSMM	HMEC	Medullo			GR	MLPH	intronic
2	238396963	0.92	0.96	rs880932	T	C	0.19	0.23	0.25	0.22		HSMM	HMEC	4 cell types	POL2		4 altered motifs	MLPH	intronic
2	238396985	0.92	0.96	rs72620830	C	T	0.19	0.23	0.25	0.22		HSMM	HMEC	7 cell types	POL2		ELF1,SIX5,TR4	MLPH	intronic
2	238398165	0.84	0.98	rs6760842	T	C	0.35	0.22	0.22	0.2			4 cell types	pHTE	CMYC		4 altered motifs	MLPH	intronic
2	238398182	0.91	0.96	rs6713555	G	A	0.29	0.23	0.25	0.22			4 cell types		4 bound proteins		NRSF	MLPH	intronic
2	238400036	0.92	0.97	rs6757376	G	C	0.82	0.3	0.25	0.22			H1				Mrg1::Hoxa9,Whn	MLPH	intronic
2	238401784	0.91	0.97	rs12465081	A	G	0.87	0.31	0.25	0.22							5 altered motifs	MLPH	intronic
Query SNP: rs2292884 and variants with r2 >= 0.8
chr	pos (hg19)	LD	LD	variant	Ref	Alt	AFR	AMR	ASN	EUR	GERP	Promoter	Enhancer	DNAse	Proteins	eQTL	Motifs	RefSeq	dbSNP
		(r²)	(D')				freq	freq	freq	freq	cons	histone marks	histone marks		bound	tissues	changed	genes	func annot
2	238416524	0.8	0.92	rs10187185	C	G	0.74	0.26	0.28	0.2				HA-sp,HVMF			Dobox4,Foxp3	MLPH	intronic
2	238417363	0.8	0.92	rs6737888	T	C	0.71	0.26	0.28	0.2			HSMM	Osteobl,pHTE			Gfi1,MZF1::1-4,Pax-4	MLPH	intronic
2	238417728	0.8	0.92	rs6431544	G	A	0.71	0.26	0.28	0.2			HSMM				DMRT3,Ets,Rad21	MLPH	intronic
2	238419611	0.8	0.92	rs2292879	A	G	0.65	0.27	0.31	0.2					POL2		AP-1	MLPH	intronic
2	238428186	0.89	1	rs10184904	G	C	0.84	0.32	0.33	0.23				Adult_CD4_Th0			4 altered motifs	MLPH	intronic
2	238428256	0.89	1	rs10176842	T	C	0.84	0.32	0.33	0.23				Th1,Adult_CD4_Th0	POL2		12 altered motifs	MLPH	intronic
2	238435086	0.88	0.99	rs7570882	G	A	0.78	0.31	0.39	0.23				Osteobl,PanIslets,ProgFib			Bbx,Pax-6,Sox	MLPH	intronic
2	238436502	0.87	1	rs1979762	T	C	0.79	0.31	0.39	0.24							7 altered motifs	MLPH	intronic
2	238437080	0.87	1	rs10186470	A	G	0.79	0.31	0.39	0.24			GM12878				8 altered motifs	MLPH	intronic
2	238437803	0.86	0.98	rs7609087	C	G	0.78	0.31	0.39	0.23			GM12878				4 altered motifs	MLPH	intronic
2	238438124	0.87	1	rs11896232	T	C	0.58	0.29	0.4	0.24			GM12878	FibroP,Urothelia	4 bound proteins		4 altered motifs	MLPH	intronic
2	238439389	0.88	1	rs7586312	G	A	0.31	0.26	0.33	0.23			GM12878	Chorion,Fibrobl,H7-hESC			4 altered motifs	MLPH	intronic
2	238439503	0.87	1	rs7574337	A	G	0.93	0.33	0.4	0.24			GM12878, HMEC	5 cell types	POL2		E2A,TCF12,ZEB1	MLPH	intronic
2	238440449	0.81	0.92	rs11891348	T	G	0.21	0.25	0.3	0.22			HMEC, NHEK				Irf	MLPH	intronic
2	238441412	0.87	1	rs13404177	T	C	0.76	0.31	0.39	0.24			NHEK, HMEC				DMRT5,Myf,Osr	MLPH	intronic
2	238441751	0.98	1	rs12471291	T	G	0.55	0.27	0.34	0.22				LNCaP,PANC-1			Ets,NF-I,Spz1	MLPH	intronic
2	238443226	1	1	rs2292884	A	G	0.62	0.27	0.28	0.21				Urothelia	MAFF,MAFK		4 altered motifs	MLPH	missense
2	238443407	0.89	1	rs2292885	G	C	0.77	0.31	0.39	0.23				Hepatocytes				MLPH	intronic
2	238445593	0.89	1	rs13418586	A	G	0.77	0.31	0.39	0.23								MLPH	intronic
2	238447168	0.89	1	rs13425580	T	C	0.9	0.33	0.39	0.23				GM12892	POL2		NF-I,NRSF	MLPH	intronic
2	238448712	0.83	0.99	rs13429533	A	G	0.86	0.33	0.41	0.24			HSMM	4 cell types			Sox,THAP1	MLPH	intronic
2	238449107	0.82	0.98	rs2271809	A	C,G,T	0.87	0.32	0.39	0.24			HSMM, NHLF					MLPH	missense
Query SNP: rs3771570 and variants with r2 >= 0.8
chr	pos (hg19)	LD	LD	variant	Ref	Alt	AFR	AMR	ASN	EUR	GERP	Promoter	Enhancer	DNAse	Proteins	eQTL	Motifs	RefSeq	dbSNP
		(r²)	(D')				freq	freq	freq	freq	cons	histone marks	histone marks		bound	tissues	changed	genes	func annot
2	242336614	0.81	0.9	rs62193213	G	A	0.01	0.14	0.1	0.13							15 altered motifs	FARP2	intronic
2	242346057	0.9	0.95	rs55751610	C	G,T	0.02	0.14	0.09	0.13								FARP2	intronic
2	242348614	0.9	0.95	rs147434105	AT	A	0.01	0.14	0.1	0.13							6 altered motifs	FARP2	intronic
2	242352257	0.91	0.95	rs60604866	A	G	0.01	0.14	0.1	0.13							DMRT4,Znf143	FARP2	intronic
2	242352582	0.85	0.95	rs3815262	A	G,T	0.13	0.35	0.23	0.14								FARP2	intronic
2	242354632	0.9	0.95	rs62193221	T	C	0.01	0.15	0.1	0.13				Th1,Osteobl			TCF12	FARP2	intronic
2	242355701	0.91	0.95	rs3771564	G	A	0.06	0.14	0.1	0.13				Melano			Bach1,CACD,E2A	FARP2	intronic
2	242356239	0.91	0.95	rs73004354	G	A,T	0.01	0.14	0.1	0.13								FARP2	intronic
2	242361298	0.93	0.96	rs62193255	C	T	0.01	0.14	0.1	0.13							5 altered motifs	FARP2	intronic
2	242362168	0.93	0.96	rs62193256	C	T	0.01	0.14	0.1	0.13			HepG2					FARP2	intronic
2	242364119	0.93	0.96	rs56222556	G	A	0.01	0.14	0.1	0.13							HNF1,Hmbox1	FARP2	intronic
2	242366262	0.93	0.96	rs59715783	C	T	0.01	0.14	0.1	0.13							6 altered motifs	FARP2	intronic
2	242371825	0.91	0.96	rs17386555	G	A	0.01	0.14	0.1	0.13			HepG2				MIF-1,RFX5	FARP2	intronic
2	242372918	0.9	0.95	rs141295694	TATACC	T	0.01	0.14	0.1	0.13			HepG2				8 altered motifs	FARP2	intronic
2	242375008	0.93	0.96	rs62190365	G	A	0.01	0.14	0.1	0.13							4 altered motifs	FARP2	intronic
2	242376276	0.93	0.96	rs62190367	G	A	0.01	0.14	0.1	0.13							PLAG1	FARP2	intronic
2	242379751	1	1	rs17386695	G	A	0.01	0.14	0.1	0.13				Melano			4 altered motifs	FARP2	intronic
2	242382192	0.99	1	rs73004382	C	T	0.01	0.14	0.1	0.13				Osteobl			AIRE,Lhx3,Pax-6	FARP2	intronic
2	242382864	1	1	rs3771570	C	T	0.01	0.14	0.1	0.13							Hand1,Smad3	FARP2	intronic
2	242384194	1	1	rs62190370	C	G	0.01	0.14	0.1	0.13							11 altered motifs	FARP2	intronic
2	242388685	1	1	rs62190373	G	A	0.01	0.14	0.1	0.13								FARP2	intronic
Query SNP: rs2660753 and variants with r2 >= 0.8
chr	pos (hg19)	LD	LD	variant	Ref	Alt	AFR	AMR	ASN	EUR	GERP	Promoter	Enhancer	DNAse	Proteins	eQTL	Motifs	RefSeq	dbSNP
		(r²)	(D')				freq	freq	freq	freq	cons	histone marks	histone marks		bound	tissues	changed	genes	func annot
3	87110674	1	1	rs2660753	T	C	0.4	0.81	0.72	0.91							AP-1	70kb 5' of VGLL3
3	87110766	0.94	1	rs2575750	A	C	0.4	0.81	0.72	0.91							DMRT1	71kb 5' of VGLL3
3	87118806	0.94	1	rs1436642	T	C	0.39	0.81	0.72	0.91							Gfi1	79kb 5' of VGLL3
3	87119543	0.94	1	rs1865866	A	G	0.39	0.81	0.72	0.91							PRDM1	79kb 5' of VGLL3
Query SNP: rs9284813 and variants with r2 >= 0.8
chr	pos (hg19)	LD	LD	variant	Ref	Alt	AFR	AMR	ASN	EUR	GERP	Promoter	Enhancer	DNAse	Proteins	eQTL	Motifs	RefSeq	dbSNP
		(r²)	(D')				freq	freq	freq	freq	cons	histone marks	histone marks		bound	tissues	changed	genes	func annot
3	87127455	0.96	-0.99	rs2575762	A	G	0.47	0.84	0.74	0.89			HMEC				6 altered motifs	87kb 5' of VGLL3
3	87151870	1	1	rs12636460	C	G	0.48	0.16	0.26	0.11			H1					112kb 5' of VGLL3
3	87152169	1	1	rs9284813	A	G	0.48	0.16	0.26	0.11							Cdx	112kb 5' of VGLL3
3	87152681	1	1	rs9310048	T	C	0.48	0.16	0.26	0.11							HMG-IY,Mef2	112kb 5' of VGLL3
Query SNP: rs17181170 and variants with r2 >= 0.8
chr	pos (hg19)	LD	LD	variant	Ref	Alt	AFR	AMR	ASN	EUR	GERP	Promoter	Enhancer	DNAse	Proteins	eQTL	Motifs	RefSeq	dbSNP
		(r²)	(D')				freq	freq	freq	freq	cons	histone marks	histone marks		bound	tissues	changed	genes	func annot
3	87172632	0.98	0.99	rs7642887	T	C	0.15	0.36	0.29	0.49							GATA	103kb 3' of MIR4795
3	87173324	1	1	rs17181170	G	A	0.15	0.36	0.28	0.49							6 altered motifs	102kb 3' of MIR4795
3	87175085	1	1	rs55669402	T	C	0.15	0.36	0.28	0.49								100kb 3' of MIR4795
3	87175984	0.98	1	rs7628934	C	T	0.14	0.36	0.28	0.49							7 altered motifs	99kb 3' of MIR4795
3	87180527	0.83	0.98	rs141036571	A	G	0.04	0.34	0.27	0.46							Dobox4	95kb 3' of MIR4795
3	87181148	0.94	0.98	rs6791387	G	A	0.15	0.36	0.28	0.48				HSMM			EWSR1-FLI1,STAT	94kb 3' of MIR4795
3	87182259	0.93	0.97	rs62257768	A	T	0.14	0.36	0.28	0.48					CEBPB		4 altered motifs	93kb 3' of MIR4795
3	87182604	0.82	0.97	rs6797598	G	A	0.04	0.34	0.27	0.46								93kb 3' of MIR4795
3	87184311	0.92	0.97	rs6770433	T	C	0.16	0.36	0.28	0.49							Zec	91kb 3' of MIR4795
3	87185759	0.93	0.97	rs17023964	G	C	0.15	0.36	0.28	0.48							Foxp1,Tel2	90kb 3' of MIR4795
3	87189024	0.83	0.98	rs17023969	C	T	0.04	0.34	0.27	0.45							GR,STAT	86kb 3' of MIR4795
3	87192091	0.91	0.99	rs60086365	G	A	0.15	0.35	0.28	0.47					STAT3		Nkx2	83kb 3' of MIR4795
3	87192778	0.92	0.97	rs2088396	G	C	0.15	0.36	0.28	0.48							Hlx1,Isl2,Pou3f4	83kb 3' of MIR4795
3	87196561	0.82	0.97	rs73142665	C	T	0.05	0.34	0.27	0.45		HepG2					Brachyury,KAP1	79kb 3' of MIR4795
3	87200635	0.82	0.97	rs1844097	C	G	0.04	0.34	0.27	0.46							Foxa,p300	75kb 3' of MIR4795
3	87205427	0.82	0.97	rs73142696	G	A	0.05	0.34	0.27	0.46					STAT3		RFX5	70kb 3' of MIR4795
Query SNP: rs7611694 and variants with r2 >= 0.8
chr	pos (hg19)	LD	LD	variant	Ref	Alt	AFR	AMR	ASN	EUR	GERP	Promoter	Enhancer	DNAse	Proteins	eQTL	Motifs	RefSeq	dbSNP
		(r²)	(D')				freq	freq	freq	freq	cons	histone marks	histone marks		bound	tissues	changed	genes	func annot
3	113275624	1	1	rs7611694	A	C	0.33	0.32	0.73	0.42			HMEC, NHEK, HepG2		RFX5		Pax-6	SIDT1	intronic
3	113277105	0.86	0.97	rs7639565	C	T	0.54	0.36	0.73	0.44			Huvec, HMEC, HepG2				DMRT1,TEF-1	SIDT1	intronic
3	113282326	0.83	-0.97	rs6769767	A	G	0.25	0.59	0.19	0.55								SIDT1	intronic
3	113284745	0.83	0.96	rs7613082	T	G	0.54	0.36	0.76	0.44							EBF,Egr-1,Myc	SIDT1	intronic
3	113288229	0.81	0.96	rs11921816	A	T	0.55	0.35	0.76	0.45							6 altered motifs	SIDT1	intronic
3	113290450	0.83	0.96	rs13092681	T	C	0.54	0.36	0.76	0.44				WERI-Rb-1			5 altered motifs	SIDT1	intronic
3	113290793	0.8	0.94	rs79984567	A	C	0.42	0.36	0.69	0.44							8 altered motifs	SIDT1	intronic
3	113294482	0.83	0.96	rs1567780	T	C	0.54	0.36	0.76	0.44			HepG2				LF-A1	SIDT1	intronic
3	113304781	0.8	0.94	rs9827928	A	G	0.54	0.38	0.78	0.44			H1	H9ES,NT2-D1			NRSF	SIDT1	intronic
Query SNP: rs10934853 and variants with r2 >= 0.8
chr	pos (hg19)	LD	LD	variant	Ref	Alt	AFR	AMR	ASN	EUR	GERP	Promoter	Enhancer	DNAse	Proteins	eQTL	Motifs	RefSeq	dbSNP
		(r²)	(D')				freq	freq	freq	freq	cons	histone marks	histone marks		bound	tissues	changed	genes	func annot
3	127856573	0.8	-0.93	rs6414310	T	A	0.64	0.7	0.88	0.73							ATF3,DMRT7,Sox	14kb 5' of RUVBL1
3	127865510	0.8	0.93	rs2955102	A	G	0.36	0.3	0.12	0.27			K562		SUZ12,CTCF		5 altered motifs	6.8kb 5' of EEFSEC
3	127867397	0.8	0.93	rs67451924	G	A	0.36	0.3	0.12	0.27							Egr-1	4.9kb 5' of EEFSEC
3	127878416	0.84	0.94	rs2999048	G	A	0.76	0.4	0.47	0.27							CTCF,Cdx2,Egr-1	EEFSEC	intronic
3	127878817	0.83	0.94	rs2999049	T	C	0.35	0.3	0.12	0.27							Smad3	EEFSEC	intronic
3	127882064	0.84	0.94	rs2955118	G	A	0.76	0.4	0.47	0.27							Egr-1,UF1H3BETA,Zfp281	EEFSEC	intronic
3	127888067	0.84	0.95	rs872267	G	A	0.76	0.4	0.47	0.27			HepG2				Irf,Pbx3	EEFSEC	intronic
3	127888347	0.84	0.95	rs2955120	T	G	0.76	0.4	0.47	0.27			HepG2				Rad21	EEFSEC	intronic
3	127892037	0.83	0.95	rs2999052	T	C	0.35	0.3	0.12	0.27							6 altered motifs	EEFSEC	intronic
3	127895226	0.83	0.95	rs2687729	A	G	0.35	0.3	0.12	0.27			H1	5 cell types			EWSR1-FLI1,SRF	EEFSEC	intronic
3	127895986	0.84	0.95	rs1554535	G	A	0.76	0.4	0.47	0.27							Obox6	EEFSEC	intronic
3	127898501	0.84	0.95	rs2811476	A	C	0.32	0.3	0.12	0.27		NHLF	HepG2, H1	MCF-7			LBP-1	EEFSEC	intronic
3	127898942	0.82	0.94	rs34977128	TG	T	0.32	0.29	0.12	0.27			H1, NHLF				16 altered motifs	EEFSEC	intronic
3	127901786	0.84	0.95	rs2811479	G	A	0.33	0.3	0.12	0.27				CD34+_Mobilized			11 altered motifs	EEFSEC	intronic
3	127902091	0.84	0.95	rs2811480	G	T	0.32	0.3	0.12	0.27				Medullo			ZEB1,p300	EEFSEC	intronic
3	127904496	0.84	0.95	rs2811481	T	C	0.35	0.3	0.12	0.27							Nr2f2,RXRA	EEFSEC	intronic
3	127904943	0.86	0.95	rs2811482	C	T	0.77	0.4	0.47	0.27				Jurkat				EEFSEC	intronic
3	127905451	0.84	0.95	rs2811516	A	G	0.35	0.3	0.12	0.27							En-1,Pax-4,Tel2	EEFSEC	intronic
3	127905518	0.84	0.95	rs2811515	G	A	0.35	0.3	0.12	0.27							CTCF,GR,ZBRK1	EEFSEC	intronic
3	127907929	0.86	0.95	rs2811514	A	G	0.76	0.4	0.48	0.27			HMEC	HSMMtube,SKMC,WI-38			INSM1	EEFSEC	intronic
3	127909564	0.84	0.95	rs2811513	G	A	0.32	0.3	0.12	0.27			HMEC	17 cell types			17 altered motifs	EEFSEC	intronic
3	127911820	0.86	0.95	rs2811512	G	A	0.77	0.4	0.48	0.27							HNF4,Nr2f2	EEFSEC	intronic
3	127913263	0.8	0.9	rs883238	A	G	0.76	0.42	0.49	0.28			K562				4 altered motifs	EEFSEC	intronic
3	127916551	0.84	0.95	rs2811509	G	A	0.3	0.29	0.12	0.27			HepG2				STAT,THAP1	EEFSEC	intronic
3	127918000	0.84	0.95	rs2492285	G	A	0.32	0.3	0.12	0.27							5 altered motifs	EEFSEC	intronic
3	127918955	0.85	0.95	rs2687720	C	T	0.76	0.4	0.47	0.27							Evi-1,GR	EEFSEC	intronic
3	127919046	0.81	0.95	rs2811485	G	T	0.74	0.38	0.45	0.26							4 altered motifs	EEFSEC	intronic
3	127920023	0.84	0.95	rs2811508	T	C	0.35	0.3	0.12	0.27			HMEC				15 altered motifs	EEFSEC	intronic
3	127923187	0.84	-0.95	rs6439119	T	C	0.67	0.7	0.88	0.73							MIF-1,TCF12	EEFSEC	intronic
3	127930459	0.84	-0.95	rs9838120	A	G	0.65	0.69	0.88	0.73							4 altered motifs	EEFSEC	intronic
3	127930866	0.84	-0.95	rs7374072	C	A	0.65	0.7	0.88	0.73							Foxp1,Zfp105	EEFSEC	intronic
3	127931402	0.84	-0.95	rs7372439	A	G	0.65	0.7	0.88	0.73							BCL,NRSF,Sin3Ak-20	EEFSEC	intronic
3	127933203	0.86	-0.95	rs11707297	G	C	0.24	0.6	0.52	0.73							CDP	EEFSEC	intronic
3	127933786	0.84	-0.95	rs4857871	C	T	0.66	0.7	0.88	0.73								EEFSEC	intronic
3	127933822	0.84	-0.95	rs4857872	T	G	0.65	0.7	0.88	0.73							RXRA,ZEB1	EEFSEC	intronic
3	127934218	0.84	-0.95	rs4857873	A	G	0.65	0.7	0.88	0.73					NRSF		ERalpha-a	EEFSEC	intronic
3	127934269	0.84	-0.95	rs4857874	A	T	0.65	0.7	0.88	0.73				RPTEC,WI-38	NRSF		4 altered motifs	EEFSEC	intronic
3	127934276	0.84	-0.95	rs4857875	C	T	0.65	0.7	0.88	0.73				RPTEC,WI-38	NRSF		4 altered motifs	EEFSEC	intronic
3	127934329	0.84	-0.95	rs6770140	T	C	0.65	0.7	0.88	0.73				4 cell types	NRSF		NRSF,Pbx-1,Sin3Ak-20	EEFSEC	intronic
3	127934774	0.84	-0.95	rs4384971	C	A	0.65	0.7	0.88	0.73			H1	LNCaP,H9ES,iPS			NRSF	EEFSEC	intronic
3	127935461	0.84	-0.95	rs6439121	G	C	0.65	0.7	0.88	0.73							CTCF,SRF	EEFSEC	intronic
3	127936527	0.84	-0.95	rs9879865	C	T	0.65	0.7	0.88	0.73			HepG2, K562, GM12878	4 cell types	EBF1		16 altered motifs	EEFSEC	intronic
3	127936532	0.84	-0.95	rs9879866	C	T	0.65	0.7	0.88	0.73			HepG2, K562, GM12878	4 cell types	EBF1		14 altered motifs	EEFSEC	intronic
3	127937645	0.84	-0.95	rs9847576	A	G	0.65	0.7	0.88	0.73			NHLF				11 altered motifs	EEFSEC	intronic
3	127938137	0.84	-0.95	rs9814834	G	A	0.65	0.7	0.88	0.73				pHTE			4 altered motifs	EEFSEC	intronic
3	127939034	0.83	-0.95	rs9857235	A	T	0.65	0.7	0.88	0.73				Fibrobl				EEFSEC	intronic
3	127939357	0.84	-0.95	rs4323023	T	A	0.66	0.7	0.88	0.73							8 altered motifs	EEFSEC	intronic
3	127940353	0.84	-0.95	rs9845651	T	G	0.65	0.7	0.88	0.73				GM19238				EEFSEC	intronic
3	127940440	0.84	-0.95	rs7372902	G	C	0.65	0.7	0.88	0.73				GM19238			4 altered motifs	EEFSEC	intronic
3	127940534	0.83	-0.94	rs6439122	A	G	0.65	0.7	0.88	0.73							4 altered motifs	EEFSEC	intronic
3	127941439	0.84	-0.95	rs6439123	T	C	0.68	0.71	0.88	0.73							8 altered motifs	EEFSEC	intronic
3	127942379	0.86	-0.95	rs9873786	A	G	0.24	0.6	0.53	0.73							Foxa,Hlx1,Sox	EEFSEC	intronic
3	127942729	0.84	-0.95	rs35277207	TA	T	0.65	0.7	0.88	0.73							Obox6,Sox	EEFSEC	intronic
3	127943328	0.84	-0.95	rs4857838	A	G	0.65	0.7	0.88	0.73								EEFSEC	intronic
3	127944477	0.84	-0.95	rs6775988	C	G	0.65	0.7	0.88	0.73			H1				6 altered motifs	EEFSEC	intronic
3	127945349	0.84	-0.95	rs6777054	G	A	0.65	0.7	0.88	0.73			Huvec, H1				NRSF,Pax-5	EEFSEC	intronic
3	127946788	0.86	-0.95	rs9830294	G	A	0.23	0.6	0.53	0.73							Nkx2	EEFSEC	intronic
3	127948060	0.84	-0.95	rs4857877	A	G	0.66	0.7	0.88	0.73				NHDF-neo			CACD,Klf4	EEFSEC	intronic
3	127948149	0.84	-0.95	rs4857878	T	C	0.68	0.71	0.88	0.73			H1, NHLF	NHDF-neo			4 altered motifs	EEFSEC	intronic
3	127948958	0.8	-0.94	rs34834087	TC	T	0.24	0.62	0.54	0.74							14 altered motifs	EEFSEC	intronic
3	127958013	0.87	-0.96	rs78914317	G	A	0.24	0.6	0.52	0.73				Th1			CTCF,NRSF,Rad21	EEFSEC	intronic
3	127961396	0.87	-0.96	rs9843281	A	T	0.24	0.6	0.53	0.73								EEFSEC	intronic
3	127963448	0.87	-0.96	rs13434079	A	G	0.24	0.6	0.52	0.73							6 altered motifs	EEFSEC	intronic
3	127978795	0.87	-0.96	rs4555544	G	A	0.24	0.6	0.52	0.73					SETDB1		Arid5b	EEFSEC	intronic
3	127994160	0.87	-0.96	rs2811529	G	A,C	0.14	0.6	0.52	0.73			5 cell types					EEFSEC	intronic
3	128038373	1	1	rs10934853	C	A	0.73	0.4	0.47	0.28							Myb	EEFSEC	intronic
3	128046643	1	1	rs4857841	G	A	0.74	0.4	0.47	0.28				HSMM,HepG2,Adult_CD4_Th0				EEFSEC	intronic
3	128058617	0.87	0.95	rs3849531	A	T	0.73	0.4	0.46	0.28			K562		ELF1		8 altered motifs	EEFSEC	intronic
3	128067114	0.83	0.96	rs71618139	C	7-mer	0.71	0.38	0.41	0.27			GM12878, H1					EEFSEC	intronic
Query SNP: rs6763931 and variants with r2 >= 0.8
chr	pos (hg19)	LD	LD	variant	Ref	Alt	AFR	AMR	ASN	EUR	GERP	Promoter	Enhancer	DNAse	Proteins	eQTL	Motifs	RefSeq	dbSNP
		(r²)	(D')				freq	freq	freq	freq	cons	histone marks	histone marks		bound	tissues	changed	genes	func annot
3	141093285	0.89	0.95	rs7624084	T	C	0.89	0.45	0.35	0.43			5 cell types	11 cell types	6 bound proteins		Ik-2	ZBTB38	intronic
3	141094209	0.98	0.99	rs6440003	G	A	0.91	0.43	0.35	0.44			GM12878, H1				11 altered motifs	ZBTB38	intronic
3	141094769	0.99	0.99	rs4683605	C	A	0.91	0.43	0.33	0.43			H1, GM12878	8988T,GM06990			7 altered motifs	ZBTB38	intronic
3	141100280	1	1	rs6764769	A	G	0.91	0.43	0.35	0.43			GM12878				Bcl6b,ERalpha-a	ZBTB38	5'-UTR
3	141101961	0.99	1	rs9853018	C	T	0.91	0.42	0.23	0.43			4 cell types					ZBTB38	intronic
3	141102833	1	1	rs6763931	G	A	0.91	0.43	0.35	0.43			4 cell types	17 cell types			Pax-6	ZBTB38	intronic
3	141105570	0.99	0.99	rs724016	A	G	0.85	0.43	0.34	0.43		NHLF, GM12878	K562, H1, NHEK	5 cell types	4 bound proteins		Pou5f1,T3R	ZBTB38	intronic
3	141106063	0.99	0.99	rs7632381	T	C	0.92	0.43	0.34	0.43		NHLF, GM12878	H1, NHEK, K562		KAP1		12 altered motifs	ZBTB38	intronic
3	141106945	0.82	0.97	rs199550106	A	AT	0.73	0.39	0.22	0.4		NHLF, GM12878	NHEK				4 altered motifs	ZBTB38	intronic
3	141106954	0.9	0.96	rs13077048	A	T	0.72	0.41	0.24	0.43		NHLF, GM12878	NHEK				5 altered motifs	ZBTB38	intronic
3	141109321	0.97	0.99	rs6808936	A	G	0.92	0.41	0.22	0.43			GM12878, NHLF					ZBTB38	intronic
3	141109348	0.97	0.99	rs6785012	C	T	0.92	0.41	0.22	0.43			GM12878, NHLF					ZBTB38	intronic
3	141110074	0.98	0.99	rs4683606	A	G	0.92	0.43	0.34	0.43			GM12878, NHLF				Nkx2,Nkx3,TATA	ZBTB38	intronic
3	141115219	0.96	0.98	rs1582874	T	C	0.92	0.42	0.22	0.43								ZBTB38	5'-UTR
3	141118028	0.97	0.98	rs13068733	A	G	0.91	0.43	0.34	0.43			NHLF, K562, GM12878	H1-hESC,Melano,pHTE			EBF,PLZF,Smad	ZBTB38	intronic
3	141121814	0.96	0.98	rs2871960	A	C	0.91	0.43	0.34	0.44		6 cell types	HSMM, Huvec	59 cell types	8 bound proteins		11 altered motifs	ZBTB38	intronic
3	141125186	0.95	0.98	rs1344674	A	G	0.92	0.43	0.34	0.44		GM12878	4 cell types	K562	MAFF,MAFK		EWSR1-FLI1,Ets,GATA	ZBTB38	intronic
3	141125705	0.95	0.98	rs1344672	C	G	0.92	0.43	0.34	0.44		GM12878	4 cell types	HFF-Myc,NHDF-neo			Mrg	ZBTB38	intronic
3	141133450	0.91	0.96	rs1991431	G	A	0.76	0.41	0.23	0.43			NHLF, HepG2, Huvec	16 cell types	GR,POL2		Sin3Ak-20,Zfp691	ZBTB38	intronic
3	141140366	0.9	0.95	rs6763927	A	T	0.76	0.42	0.35	0.43			4 cell types				7 altered motifs	ZBTB38	intronic
3	141140968	0.89	0.95	rs9846396	C	T	0.76	0.41	0.23	0.43			NHEK, NHLF	NHEK			Crx	ZBTB38	intronic
3	141142691	0.88	0.94	rs6440006	G	A	0.92	0.44	0.35	0.44			NHLF				Foxp1,RREB-1	ZBTB38	intronic
3	141147414	0.84	0.94	rs7650602	T	C	0.72	0.42	0.33	0.42							ERalpha-a,Egr-1	ZBTB38	intronic
3	141150026	0.85	0.93	rs7625643	A	G	0.71	0.41	0.32	0.43			HepG2, NHLF				CACD,NRSF	ZBTB38	intronic
Query SNP: rs10936632 and variants with r2 >= 0.8
chr	pos (hg19)	LD	LD	variant	Ref	Alt	AFR	AMR	ASN	EUR	GERP	Promoter	Enhancer	DNAse	Proteins	eQTL	Motifs	RefSeq	dbSNP
		(r²)	(D')				freq	freq	freq	freq	cons	histone marks	histone marks		bound	tissues	changed	genes	func annot
3	170121598	0.97	0.99	rs55953261	A	G	0.19	0.38	0.29	0.51							9 altered motifs	11kb 3' of SKIL
3	170123144	0.98	0.99	rs56121376	C	T	0.19	0.38	0.29	0.51								12kb 3' of SKIL
3	170130102	1	1	rs10936632	C	A	0.2	0.38	0.29	0.51							TAL1	6.5kb 5' of CLDN11
Query SNP: rs1894292 and variants with r2 >= 0.8
chr	pos (hg19)	LD	LD	variant	Ref	Alt	AFR	AMR	ASN	EUR	GERP	Promoter	Enhancer	DNAse	Proteins	eQTL	Motifs	RefSeq	dbSNP
		(r²)	(D')				freq	freq	freq	freq	cons	histone marks	histone marks		bound	tissues	changed	genes	func annot
4	74349158	1	1	rs1894292	G	A	0.34	0.34	0.33	0.46							12 altered motifs	AFM	intronic
Query SNP: rs12500426 and variants with r2 >= 0.8
chr	pos (hg19)	LD	LD	variant	Ref	Alt	AFR	AMR	ASN	EUR	GERP	Promoter	Enhancer	DNAse	Proteins	eQTL	Motifs	RefSeq	dbSNP
		(r²)	(D')				freq	freq	freq	freq	cons	histone marks	histone marks		bound	tissues	changed	genes	func annot
4	95494126	0.94	-0.99	rs902981	G	A	0.52	0.57	0.47	0.47			Huvec, HepG2				Crx,SP2	PDLIM5	intronic
4	95495520	0.93	-0.97	rs10019142	G	A	0.3	0.56	0.47	0.46			Huvec				7 altered motifs	PDLIM5	intronic
4	95500223	0.95	1	rs3805266	C	T	0.64	0.43	0.52	0.53				HA-sp,HCFaa			Pax-8,Zfp187	PDLIM5	intronic
4	95503578	0.94	0.98	rs3843444	T	C	0.65	0.43	0.52	0.53			HMEC, Huvec				4 altered motifs	PDLIM5	intronic
4	95505975	0.81	-0.96	rs12639887	C	T	0.07	0.52	0.43	0.43							FAC1	PDLIM5	intronic
4	95506214	0.97	1	rs2172448	G	A	0.65	0.42	0.52	0.53							AFP1,HMG-IY,HNF4	PDLIM5	intronic
4	95507176	0.97	1	rs6532491	C	T	0.62	0.43	0.52	0.53							Znf143	PDLIM5	intronic
4	95509763	0.97	1	rs7662466	A	G	0.62	0.43	0.53	0.53					CEBPB		HNF4,Pax-3	PDLIM5	intronic
4	95510638	0.95	1	rs4634230	G	A	0.6	0.42	0.52	0.53				31 cell types			HNF4	PDLIM5	intronic
4	95511096	0.95	1	rs10019505	T	C	0.61	0.42	0.52	0.53							9 altered motifs	PDLIM5	intronic
4	95514609	1	1	rs12500426	A	C	0.62	0.43	0.52	0.54							4 altered motifs	PDLIM5	intronic
4	95517914	0.94	-0.98	rs36227776	ATATAT	A	0.27	0.56	0.48	0.47							4 altered motifs	PDLIM5	intronic
4	95521358	0.94	-0.98	rs12648941	C	G	0.29	0.56	0.48	0.47							TATA	PDLIM5	intronic
4	95524838	0.89	-0.95	rs10034824	G	T	0.25	0.56	0.47	0.46			Huvec, K562, NHLF		CFOS,NRSF,P300		12 altered motifs	PDLIM5	intronic
4	95525186	0.89	-0.96	rs12639623	G	T	0.38	0.57	0.48	0.47							CTCF,Gfi1b,HDAC2	PDLIM5	intronic
4	95526241	0.88	-0.96	rs10033326	T	A	0.38	0.57	0.48	0.47							Maf	PDLIM5	intronic
4	95537849	0.87	-0.96	rs6854173	A	G	0.57	0.59	0.48	0.47							Pbx-1	PDLIM5	intronic
Query SNP: rs17021918 and variants with r2 >= 0.8
chr	pos (hg19)	LD	LD	variant	Ref	Alt	AFR	AMR	ASN	EUR	GERP	Promoter	Enhancer	DNAse	Proteins	eQTL	Motifs	RefSeq	dbSNP
		(r²)	(D')				freq	freq	freq	freq	cons	histone marks	histone marks		bound	tissues	changed	genes	func annot
4	95476719	0.81	0.9	rs2452591	C	A	0.3	0.22	0.48	0.35							Cdx,Pou3f2,Sox	PDLIM5	intronic
4	95481367	0.83	0.93	rs2452592	G	A	0.3	0.22	0.48	0.36			6 cell types	HMVEC-dBl-Ad			En-1,Irx	PDLIM5	intronic
4	95484001	0.82	0.93	rs2510767	G	C	0.3	0.22	0.48	0.36			HSMM, HepG2, Huvec		EBF1		DMRT5,SIX5	PDLIM5	intronic
4	95548550	0.95	-1	rs10015716	G	A	0.59	0.72	0.63	0.64							Foxp3,GR,HDAC2	PDLIM5	intronic
4	95554249	0.98	1	rs7674144	A	T	0.24	0.26	0.37	0.35							4 altered motifs	PDLIM5	intronic
4	95562877	1	1	rs17021918	C	T	0.23	0.26	0.36	0.35			5 cell types				4 altered motifs	PDLIM5	intronic
4	95570165	0.92	0.99	rs35964087	T	C	0.32	0.38	0.52	0.37			Huvec				NRSF	PDLIM5	intronic
4	95571976	0.91	0.99	rs2136486	G	C	0.29	0.38	0.51	0.37				11 cell types			11 altered motifs	PDLIM5	intronic
4	95573998	0.9	0.99	rs12511169	T	C	0.24	0.37	0.5	0.37			K562				Mef2,NF-kappaB,VDR	PDLIM5	intronic
4	95575601	0.97	0.99	rs2280003	C	T	0.24	0.26	0.34	0.35							Mrg,RXRA	PDLIM5	intronic
4	95577290	0.96	0.99	rs13121500	T	C	0.24	0.26	0.34	0.35							9 altered motifs	PDLIM5	intronic
4	95577397	0.95	0.98	rs6837308	G	T	0.23	0.26	0.34	0.35							9 altered motifs	PDLIM5	intronic
4	95578217	0.97	0.98	rs12505788	G	T	0.23	0.26	0.34	0.35							Hoxd10,Lhx3	PDLIM5	intronic
4	95579366	0.97	0.98	rs4699316	T	C	0.22	0.26	0.34	0.35								PDLIM5	intronic
4	95579739	0.97	0.98	rs12500116	A	T	0.22	0.26	0.34	0.35							Pbx3	PDLIM5	intronic
4	95580095	0.96	0.98	rs7694162	G	A	0.22	0.26	0.34	0.35							CEBPA,Foxp1,TEF	PDLIM5	intronic
4	95581345	0.96	0.98	rs7659399	G	A	0.22	0.26	0.34	0.35							8 altered motifs	PDLIM5	intronic
4	95582026	0.95	0.99	rs61597100	C	A	0.27	0.27	0.34	0.35				HIPEpiC			ERalpha-a	PDLIM5	intronic
4	95582213	0.95	0.99	rs6817664	C	T	0.27	0.27	0.34	0.35				A549,HCPEpiC,HIPEpiC				PDLIM5	intronic
4	95582359	0.95	0.99	rs6822544	C	T	0.23	0.26	0.34	0.35				HAEpiC				PDLIM5	intronic
4	95586279	0.95	0.99	rs10590	T	C	0.23	0.26	0.34	0.36							PLZF,Sin3Ak-20	PDLIM5	3'-UTR
4	95587675	0.95	0.99	rs1043848	T	C	0.27	0.27	0.34	0.36								PDLIM5	3'-UTR
4	95589477	0.95	0.99	rs3762876	A	G	0.27	0.27	0.34	0.36							5 altered motifs	99bp 3' of PDLIM5
4	95590158	0.95	0.99	rs17021972	G	A	0.27	0.27	0.34	0.35							Zfp691	780bp 3' of PDLIM5
4	95591976	0.95	0.99	rs998071	C	G	0.23	0.26	0.34	0.35				A549			Ik-1,NF-kappaB,RBP-Jkappa	2.6kb 3' of PDLIM5
4	95595308	0.9	0.96	rs7681843	G	A	0.17	0.27	0.33	0.34				4 cell types	POL2B		10 altered motifs	5.9kb 3' of PDLIM5
Query SNP: rs7679673 and variants with r2 >= 0.8
chr	pos (hg19)	LD	LD	variant	Ref	Alt	AFR	AMR	ASN	EUR	GERP	Promoter	Enhancer	DNAse	Proteins	eQTL	Motifs	RefSeq	dbSNP
		(r²)	(D')				freq	freq	freq	freq	cons	histone marks	histone marks		bound	tissues	changed	genes	func annot
4	106061534	1	1	rs7679673	C	A	0.64	0.5	0.83	0.39			GM12878, HMEC	HA-sp			Cdx	5.5kb 5' of TET2
4	106065308	0.99	1	rs10007915	C	G	0.64	0.53	0.83	0.39			GM12878	GM12878,Hepatocytes			BRCA1	1.7kb 5' of TET2
4	106138146	0.8	-0.92	rs11735256	T	C	0.29	0.49	0.19	0.62			GM12878				4 altered motifs	TET2	intronic
Query SNP: rs2242652 and variants with r2 >= 0.8
chr	pos (hg19)	LD	LD	variant	Ref	Alt	AFR	AMR	ASN	EUR	GERP	Promoter	Enhancer	DNAse	Proteins	eQTL	Motifs	RefSeq	dbSNP
		(r²)	(D')				freq	freq	freq	freq	cons	histone marks	histone marks		bound	tissues	changed	genes	func annot
5	1280028	1	1	rs2242652	G	A	0.14	0.18	0.16	0.21				6 cell types			9 altered motifs	TERT	intronic
Query SNP: rs12653946 and variants with r2 >= 0.8
chr	pos (hg19)	LD	LD	variant	Ref	Alt	AFR	AMR	ASN	EUR	GERP	Promoter	Enhancer	DNAse	Proteins	eQTL	Motifs	RefSeq	dbSNP
		(r²)	(D')				freq	freq	freq	freq	cons	histone marks	histone marks		bound	tissues	changed	genes	func annot
5	1891174	0.82	0.98	rs4975758	C	G	0.3	0.48	0.38	0.49							IRC900814	8.3kb 5' of IRX4
5	1891800	0.82	0.98	rs10866527	C	T	0.28	0.47	0.38	0.49			HMEC				Mef2	8.9kb 5' of IRX4
5	1891821	0.82	0.98	rs10866528	A	G	0.46	0.49	0.38	0.49							7 altered motifs	8.9kb 5' of IRX4
5	1895486	0.85	0.99	rs12656007	A	C	0.04	0.42	0.38	0.41							4 altered motifs	13kb 5' of IRX4
5	1895829	1	1	rs12653946	C	T	0.4	0.47	0.38	0.45				Jurkat			GR,NF-E2,Nrf-2	13kb 5' of IRX4
5	1896263	0.84	0.99	rs13177232	C	G	0.11	0.43	0.36	0.41				Osteobl				13kb 5' of IRX4
5	1897179	0.83	0.99	rs13177600	G	A	0.05	0.43	0.37	0.41				GM12892			4 altered motifs	14kb 5' of IRX4
5	1897244	0.83	0.98	rs35375589	G	A	0.15	0.44	0.38	0.41				GM12892			BDP1,CAC-binding-protein,Zfx	14kb 5' of IRX4
5	1897338	0.83	0.99	rs35010507	A	G	0.05	0.43	0.37	0.41							AP-2,HDAC2,MAZ	14kb 5' of IRX4
Query SNP: rs2121875 and variants with r2 >= 0.8
chr	pos (hg19)	LD	LD	variant	Ref	Alt	AFR	AMR	ASN	EUR	GERP	Promoter	Enhancer	DNAse	Proteins	eQTL	Motifs	RefSeq	dbSNP
		(r²)	(D')				freq	freq	freq	freq	cons	histone marks	histone marks		bound	tissues	changed	genes	func annot
5	44273673	0.82	-0.91	rs2034347	A	T	0.66	0.54	0.52	0.33							8 altered motifs	31kb 3' of FGF10
5	44274058	0.82	-0.91	rs3849694	C	A	0.66	0.54	0.52	0.33								31kb 3' of FGF10
5	44275232	0.81	0.91	rs1349052	T	C	0.22	0.45	0.49	0.67							17 altered motifs	30kb 3' of FGF10
5	44279496	0.81	0.91	rs1542219	T	C	0.22	0.44	0.48	0.67							Mef2	26kb 3' of FGF10
5	44280735	0.82	0.91	rs2053786	T	G	0.22	0.44	0.48	0.67							CEBPG,TATA	24kb 3' of FGF10
5	44283508	0.82	-0.91	rs7709596	C	G	0.66	0.54	0.52	0.33							RXR::LXR,YY1	22kb 3' of FGF10
5	44284854	0.82	-0.91	rs4242111	C	T	0.66	0.54	0.52	0.33							RFX5	20kb 3' of FGF10
5	44290311	0.8	-0.94	rs16873923	A	G	0.28	0.5	0.29	0.31								15kb 3' of FGF10
5	44290574	0.85	-0.94	rs10472392	G	A	0.66	0.55	0.52	0.33							4 altered motifs	15kb 3' of FGF10
5	44291404	0.84	0.93	rs13156213	A	G	0.23	0.44	0.48	0.67							13 altered motifs	14kb 3' of FGF10
5	44294003	0.85	-0.94	rs1374977	C	T	0.75	0.56	0.52	0.33							Zfp691,p300	11kb 3' of FGF10
5	44296986	0.85	-0.94	rs1448044	G	A	0.66	0.54	0.52	0.32								8.1kb 3' of FGF10
5	44297042	0.85	0.94	rs1374978	T	C	0.23	0.44	0.48	0.68							Sox	8.1kb 3' of FGF10
5	44299400	0.85	-0.94	rs10072476	C	T	0.76	0.56	0.52	0.32							10 altered motifs	5.7kb 3' of FGF10
5	44299998	0.8	-0.95	rs9292903	G	A	0.27	0.39	0.18	0.31							4 altered motifs	5.1kb 3' of FGF10
5	44300025	0.81	-0.95	rs10074405	G	A	0.37	0.51	0.29	0.31								5.1kb 3' of FGF10
5	44300348	0.8	-0.94	rs5867656	GT	G	0.38	0.51	0.29	0.31							9 altered motifs	4.7kb 3' of FGF10
5	44303760	0.85	-0.94	rs1374961	T	C	0.75	0.56	0.52	0.32							BATF,Foxa,Irf	1.3kb 3' of FGF10
5	44311070	0.82	-0.95	rs1374962	A	G	0.28	0.44	0.18	0.32				SK-N-MC			Mef2	FGF10	intronic
5	44311768	0.82	-0.95	rs1448035	C	T	0.37	0.46	0.18	0.32							10 altered motifs	FGF10	intronic
5	44313282	0.87	-0.94	rs1839090	G	T	0.74	0.55	0.52	0.33							Pou6f1,ZBRK1	FGF10	intronic
5	44313303	0.87	0.95	rs1839091	T	C	0.24	0.44	0.49	0.67							ZEB1	FGF10	intronic
5	44315108	0.82	-0.95	rs10473353	T	C	0.28	0.44	0.18	0.32							7 altered motifs	FGF10	intronic
5	44318532	0.86	-0.94	rs980510	C	A	0.57	0.55	0.52	0.33				SK-N-MC			Gfi1,STAT	FGF10	intronic
5	44325322	0.84	-0.96	rs4498258	A	T	0.21	0.49	0.29	0.31							7 altered motifs	FGF10	intronic
5	44328270	0.92	0.96	rs4866891	T	C	0.33	0.45	0.49	0.67							5 altered motifs	FGF10	intronic
5	44328325	0.92	0.96	rs13185276	T	C	0.33	0.45	0.49	0.67							AIRE,DMRT1,XBP-1	FGF10	intronic
5	44328731	0.91	-0.96	rs10055386	A	G	0.56	0.49	0.4	0.33							5 altered motifs	FGF10	intronic
5	44328829	0.92	0.96	rs13165847	A	C	0.33	0.44	0.49	0.67							Foxm1,Pbx3,TFII-I	FGF10	intronic
5	44329203	0.92	0.96	rs13170645	G	A	0.24	0.43	0.49	0.67							7 altered motifs	FGF10	intronic
5	44329432	0.9	-0.96	rs6451760	C	T	0.51	0.49	0.4	0.33							Brachyury,TBX5	FGF10	intronic
5	44330995	0.89	0.96	rs13180550	A	G	0.33	0.44	0.49	0.67							7 altered motifs	FGF10	intronic
5	44331751	0.93	0.97	rs12652957	T	A	0.33	0.44	0.49	0.67				HGF,NHDF-Ad			TCF4	FGF10	intronic
5	44331905	0.87	-0.97	rs987642	C	T	0.18	0.44	0.18	0.32				HPF			RXRA	FGF10	intronic
5	44333212	0.81	-0.94	rs67412235	C	A	0.27	0.43	0.19	0.32							10 altered motifs	FGF10	intronic
5	44335338	0.87	-0.97	rs983373	G	A	0.18	0.44	0.18	0.32			Huvec				AP-1	FGF10	intronic
5	44335820	0.92	0.97	rs1011814	T	C	0.24	0.43	0.49	0.67								FGF10	intronic
5	44337364	0.92	0.96	rs10708505	TA	T	0.24	0.43	0.49	0.67							45 altered motifs	FGF10	intronic
5	44337690	0.87	-0.97	rs72763188	C	T	0.17	0.44	0.18	0.32							Brachyury,Pax-3	FGF10	intronic
5	44338759	0.87	-0.97	rs10512844	C	T	0.3	0.46	0.18	0.32							4 altered motifs	FGF10	intronic
5	44339764	0.93	0.97	rs2330544	T	G	0.24	0.43	0.49	0.67							GATA,Pbx-1	FGF10	intronic
5	44339810	0.93	0.97	rs2330545	G	A	0.21	0.43	0.49	0.67							Nkx6-1,Nrf1	FGF10	intronic
5	44339984	0.93	0.97	rs4866893	G	A	0.24	0.43	0.49	0.67							Pou1f1	FGF10	intronic
5	44340200	0.93	0.97	rs4866894	C	G	0.24	0.43	0.49	0.67							Irf,Pax-4	FGF10	intronic
5	44340261	0.87	-0.97	rs16873982	A	C	0.18	0.44	0.18	0.32							Foxj1,Pou2f2,TATA	FGF10	intronic
5	44340975	0.87	-0.97	rs16873983	T	G	0.18	0.44	0.18	0.32							HNF6,Pbx-1,Roaz	FGF10	intronic
5	44341125	0.87	-0.97	rs61032851	T	C	0.18	0.44	0.18	0.32							IRC900814	FGF10	intronic
5	44341336	0.87	-0.97	rs10512845	A	G	0.18	0.44	0.18	0.32							9 altered motifs	FGF10	intronic
5	44341979	0.88	0.98	rs6451761	A	G	0.61	0.48	0.71	0.68							5 altered motifs	FGF10	intronic
5	44345200	0.93	0.97	rs1448040	A	T	0.24	0.43	0.49	0.67							9 altered motifs	FGF10	intronic
5	44345540	0.88	0.98	rs10073166	T	C	0.61	0.48	0.71	0.68							FXR,Nanog	FGF10	intronic
5	44346381	0.87	-0.97	rs16874002	C	T	0.18	0.44	0.18	0.32								FGF10	intronic
5	44347131	0.92	0.96	rs7708529	T	C	0.16	0.41	0.49	0.67							CDP	FGF10	intronic
5	44347791	0.85	-0.96	rs12657059	C	T	0.18	0.44	0.19	0.32							Mef2,Pou2f2,SIX5	FGF10	intronic
5	44348652	0.86	-0.97	rs12523512	C	G	0.18	0.44	0.18	0.32							8 altered motifs	FGF10	intronic
5	44348789	0.87	0.97	rs996935	A	C	0.61	0.48	0.71	0.68							7 altered motifs	FGF10	intronic
5	44348901	0.87	-0.97	rs12516566	T	C	0.18	0.44	0.18	0.32							7 altered motifs	FGF10	intronic
5	44348987	0.87	-0.97	rs12513830	C	A	0.18	0.44	0.18	0.32							HNF1	FGF10	intronic
5	44349141	0.93	0.97	rs1448039	A	T	0.24	0.43	0.49	0.67							AP-4,GATA	FGF10	intronic
5	44349790	0.83	0.91	rs5867662	TA	T	0.61	0.47	0.7	0.66								FGF10	intronic
5	44350684	0.86	-0.98	rs72763202	T	C	0.18	0.44	0.18	0.31							Brachyury,FAC1	FGF10	intronic
5	44350727	0.91	0.98	rs1448038	C	T	0.61	0.48	0.71	0.68							4 altered motifs	FGF10	intronic
5	44352344	0.92	0.99	rs1448037	T	C	0.61	0.48	0.71	0.68							HNF1,Pbx-1,Sox	FGF10	intronic
5	44353621	0.92	0.99	rs10060548	C	T	0.62	0.48	0.71	0.68							4 altered motifs	FGF10	intronic
5	44353985	0.97	0.99	rs1374970	G	A	0.24	0.43	0.49	0.67								FGF10	intronic
5	44355363	0.92	0.99	rs1374967	T	C	0.62	0.48	0.7	0.68							Myc	FGF10	intronic
5	44356347	0.92	0.99	rs1550937	T	A	0.62	0.48	0.71	0.68							Foxk1,GATA,Zfp105	FGF10	intronic
5	44358915	0.94	1	rs593307	A	G	0.61	0.48	0.7	0.68							GR,Zfp187	FGF10	intronic
5	44359299	1	1	rs1351635	A	G	0.23	0.43	0.49	0.66							PLZF,Zfp187	FGF10	intronic
5	44359428	0.93	-1	rs1482689	C	G	0.2	0.45	0.18	0.32							4 altered motifs	FGF10	intronic
5	44360892	0.94	1	rs339509	C	T	0.61	0.48	0.7	0.68							GATA,PRDM1,Zfp105	FGF10	intronic
5	44362134	0.93	-1	rs10941664	C	T	0.2	0.45	0.18	0.32								FGF10	intronic
5	44362538	1	1	rs1482671	G	A	0.24	0.43	0.49	0.66							8 altered motifs	FGF10	intronic
5	44362560	0.92	0.98	rs339505	A	G	0.61	0.48	0.7	0.67							4 altered motifs	FGF10	intronic
5	44362769	1	1	rs1482672	C	T	0.24	0.43	0.49	0.66							10 altered motifs	FGF10	intronic
5	44364007	0.94	1	rs339502	A	T	0.61	0.48	0.7	0.68							Pou5f1	FGF10	intronic
5	44365545	1	1	rs2121875	C	A	0.24	0.43	0.49	0.66				4 cell types	BAF155,CEBPB,JUND		10 altered motifs	FGF10	intronic
5	44366552	0.93	-1	rs16874036	G	A	0.19	0.45	0.18	0.32							EWSR1-FLI1,STAT	FGF10	intronic
5	44367221	0.99	1	rs6859730	A	T	0.24	0.43	0.49	0.67							GATA	FGF10	intronic
5	44368123	1	1	rs1482673	G	A	0.24	0.43	0.49	0.66							6 altered motifs	FGF10	intronic
5	44368506	0.94	1	rs1482675	T	C	0.61	0.48	0.7	0.68							4 altered motifs	FGF10	intronic
5	44369656	1	1	rs900379	C	T	0.24	0.43	0.49	0.66							6 altered motifs	FGF10	intronic
5	44371669	1	1	rs2170582	A	G	0.17	0.4	0.49	0.66							Dobox4	FGF10	intronic
5	44385415	0.91	0.96	rs1482679	G	A	0.16	0.48	0.5	0.67					CEBPB,STAT3		4 altered motifs	FGF10	intronic
5	44392142	0.89	0.95	rs1482680	G	A	0.16	0.48	0.51	0.67					MAFK			3.4kb 5' of FGF10
Query SNP: rs6869841 and variants with r2 >= 0.8
chr	pos (hg19)	LD	LD	variant	Ref	Alt	AFR	AMR	ASN	EUR	GERP	Promoter	Enhancer	DNAse	Proteins	eQTL	Motifs	RefSeq	dbSNP
		(r²)	(D')				freq	freq	freq	freq	cons	histone marks	histone marks		bound	tissues	changed	genes	func annot
5	172930680	1	1	rs12518584	G	T	0.51	0.22	0.18	0.19							4 altered motifs	76kb 5' of LOC285593
5	172939426	1	1	rs6869841	C	T	0.39	0.2	0.18	0.19			H1, GM12878, NHLF					67kb 5' of LOC285593
5	172939755	1	1	rs6891752	T	C	0.39	0.2	0.18	0.19			4 cell types					67kb 5' of LOC285593
5	172942879	0.91	1	rs11750738	G	C	0.18	0.15	0.04	0.18			NHLF				Pou5f1,Sox	64kb 5' of LOC285593
5	172944400	0.98	0.99	rs10067247	A	G	0.39	0.2	0.18	0.19			H1				4 altered motifs	62kb 5' of LOC285593
5	172945918	0.98	0.99	rs889017	A	C	0.64	0.23	0.18	0.19							AP-2,LBP-1	61kb 5' of LOC285593
5	172948354	0.98	0.99	rs10038966	G	T	0.39	0.2	0.18	0.19							TATA	58kb 5' of LOC285593
5	172948513	0.89	0.99	rs12517520	G	A	0.18	0.15	0.04	0.18							6 altered motifs	58kb 5' of LOC285593
5	172954632	0.89	0.99	rs35834888	G	A	0.17	0.15	0.04	0.18							5 altered motifs	52kb 5' of LOC285593
Query SNP: rs130067 and variants with r2 >= 0.8
chr	pos (hg19)	LD	LD	variant	Ref	Alt	AFR	AMR	ASN	EUR	GERP	Promoter	Enhancer	DNAse	Proteins	eQTL	Motifs	RefSeq	dbSNP
		(r²)	(D')				freq	freq	freq	freq	cons	histone marks	histone marks		bound	tissues	changed	genes	func annot
6	31107733	0.97	0.98	rs1966	C	T	0.18	0.31	0.29	0.21			H1, Huvec, HMEC				DMRT2,TEF-1,Zbtb12	PSORS1C1	3'-UTR
6	31108607	0.98	0.99	rs1265089	G	A	0.18	0.31	0.29	0.21				LNCaP,iPS			Sin3Ak-20	737bp 3' of PSORS1C1
6	31110671	0.98	0.99	rs1265085	G	C	0.18	0.31	0.29	0.21			HMEC, H1, Huvec				GR,Pax-8	CCHCR1	intronic
6	31113214	0.98	0.99	rs1265074	C	A	0.19	0.31	0.29	0.21							Gm397,Maf	CCHCR1	intronic
6	31115711	1	1	rs1265068	C	T	0.19	0.31	0.29	0.21			GM12878				5 altered motifs	CCHCR1	intronic
6	31118511	1	1	rs130067	T	G	0.19	0.31	0.29	0.21							Hsf	CCHCR1	missense
Query SNP: rs3096702 and variants with r2 >= 0.8
chr	pos (hg19)	LD	LD	variant	Ref	Alt	AFR	AMR	ASN	EUR	GERP	Promoter	Enhancer	DNAse	Proteins	eQTL	Motifs	RefSeq	dbSNP
		(r²)	(D')				freq	freq	freq	freq	cons	histone marks	histone marks		bound	tissues	changed	genes	func annot
6	32192331	1	1	rs3096702	A	G	0.87	0.67	0.86	0.62			GM12878, Huvec				TLX1::NFIC	486bp 5' of NOTCH4
6	32195251	1	1	rs9267853	T	C	0.95	0.68	0.86	0.62			GM12878				Ik-2,STAT	3.4kb 5' of NOTCH4
Query SNP: rs2273669 and variants with r2 >= 0.8
chr	pos (hg19)	LD	LD	variant	Ref	Alt	AFR	AMR	ASN	EUR	GERP	Promoter	Enhancer	DNAse	Proteins	eQTL	Motifs	RefSeq	dbSNP
		(r²)	(D')				freq	freq	freq	freq	cons	histone marks	histone marks		bound	tissues	changed	genes	func annot
6	109278425	0.85	0.98	rs58161620	G	T	0.07	0.07	0.04	0.13							GZF1,Hltf	ARMC2	intronic
6	109278873	0.84	0.97	rs12195728	A	G	0.15	0.07	0.04	0.14			HepG2	GM19240				ARMC2	intronic
6	109279105	0.84	0.97	rs12195848	A	C	0.14	0.08	0.04	0.14							AP-1,NF-I,TATA	ARMC2	intronic
6	109279381	0.85	0.98	rs11153139	C	T	0.14	0.07	0.04	0.13							SRF,STAT	ARMC2	intronic
6	109281410	0.82	1	rs112207792	C	CT	0.15	0.07	0.04	0.13				4 cell types			16 altered motifs	ARMC2	intronic
6	109281411	0.86	1	rs6651000	G	T	0.15	0.08	0.04	0.13				4 cell types			8 altered motifs	ARMC2	intronic
6	109284223	0.88	1	rs12195372	A	G	0.06	0.07	0.04	0.13							9 altered motifs	ARMC2	intronic
6	109284255	0.88	1	rs12195378	A	G	0.12	0.08	0.04	0.13							GATA,PU.1,Zfp410	ARMC2	intronic
6	109285189	1	1	rs2273669	A	G	0.35	0.09	0.06	0.15							YY1,Znf143	ARMC2	intronic
6	109287209	1	1	rs6941125	T	A	0.35	0.1	0.06	0.15							4 altered motifs	ARMC2	intronic
6	109287459	0.86	1	rs11754955	A	G	0.07	0.08	0.04	0.13								ARMC2	intronic
6	109288036	0.85	1	rs76094073	C	G	0.01	0.07	0.04	0.13			4 cell types	Chorion			BCL,NRSF,Sin3Ak-20	ARMC2	intronic
6	109289203	0.98	1	rs12191613	G	A	0.33	0.1	0.06	0.15			HMEC, HepG2	5 cell types			6 altered motifs	ARMC2	intronic
6	109289540	0.98	1	rs10872027	T	C	0.33	0.1	0.06	0.15		HepG2					HNF4,Zec	ARMC2	intronic
6	109289881	0.99	1	rs6935782	A	G	0.32	0.1	0.06	0.15			HepG2				Foxp1,Hoxa13,Pou1f1	ARMC2	intronic
6	109290319	0.98	1	rs6568554	C	A,G	0.27	0.09	0.06	0.15								ARMC2	intronic
6	109290604	0.98	1	rs199838169	TAC	T	0.29	0.1	0.06	0.15							12 altered motifs	ARMC2	intronic
6	109290606	0.97	0.99	rs138986180	CAT	C	0.31	0.1	0.06	0.15							13 altered motifs	ARMC2	intronic
6	109291782	0.95	0.98	rs12194006	T	C	0.32	0.1	0.06	0.15							5 altered motifs	ARMC2	intronic
6	109291824	0.95	0.98	rs12213775	C	A	0.33	0.1	0.06	0.15							AP-1,Brachyury,LUN-1	ARMC2	intronic
6	109292058	0.95	0.98	rs67708237	G	A	0.33	0.1	0.06	0.15				Osteobl			5 altered motifs	ARMC2	intronic
6	109292133	0.94	0.98	rs7753554	G	C	0.33	0.1	0.06	0.15			HepG2	Osteobl			4 altered motifs	ARMC2	intronic
6	109292736	0.93	0.98	rs1887414	T	C	0.28	0.09	0.06	0.15			HepG2, K562	7 cell types	4 bound proteins		5 altered motifs	ARMC2	intronic
6	109292806	0.93	0.98	rs4992384	A	G	0.28	0.09	0.06	0.15			HepG2, K562		FOXA1,GATA1		4 altered motifs	ARMC2	intronic
6	109292816	0.93	0.98	rs4992383	C	A	0.34	0.1	0.06	0.15			HepG2, K562		FOXA1,GATA1		15 altered motifs	ARMC2	intronic
6	109292826	0.93	0.98	rs4992382	T	A	0.32	0.1	0.06	0.15			HepG2, K562		FOXA1,GATA1		5 altered motifs	ARMC2	intronic
6	109293898	0.93	0.98	rs6907937	T	G	0.29	0.09	0.06	0.15								ARMC2	intronic
6	109293973	0.95	0.98	rs6908104	T	C	0.29	0.09	0.06	0.15							GR	ARMC2	intronic
6	109294164	0.95	0.98	rs6928200	A	C	0.33	0.1	0.06	0.15							6 altered motifs	ARMC2	intronic
6	109294322	0.95	0.98	rs6929070	G	T	0.29	0.09	0.06	0.15							4 altered motifs	ARMC2	intronic
6	109294336	0.95	0.98	rs6908714	T	C	0.33	0.1	0.06	0.15							Smad	ARMC2	intronic
6	109294752	0.83	0.98	rs3734649	C	T	0.04	0.07	0.04	0.13								ARMC2	3'-UTR
6	109295017	0.95	0.98	rs3734650	A	G	0.29	0.09	0.06	0.15							Gfi1b,PLZF	ARMC2	3'-UTR
6	109295040	0.95	0.98	rs3734651	T	C	0.29	0.09	0.06	0.15							5 altered motifs	ARMC2	3'-UTR
6	109295293	0.95	0.98	rs2038542	T	C	0.29	0.09	0.06	0.15							Evi-1,GATA	ARMC2	3'-UTR
6	109296185	0.83	0.98	rs2145767	C	T	0.01	0.07	0.04	0.13							AP-1,Maf	832bp 3' of ARMC2
6	109296261	0.95	0.98	rs2145766	G	C	0.31	0.1	0.06	0.15							CTCF	908bp 3' of ARMC2
6	109296362	0.83	0.98	rs2145765	C	G	0.04	0.07	0.04	0.13							9 altered motifs	1kb 3' of ARMC2
6	109296736	0.83	0.98	rs10457184	G	T	0.04	0.07	0.04	0.13							5 altered motifs	1.4kb 3' of ARMC2
6	109297516	0.81	0.98	rs143542638	G	A	0.09	0.08	0.04	0.13							GR,Pax-4,RREB-1	2.2kb 3' of ARMC2
6	109297857	0.95	0.98	rs114830980	A	T	0.33	0.1	0.06	0.15							7 altered motifs	2.5kb 3' of ARMC2
6	109298135	0.83	0.98	rs117941557	G	A	0.04	0.07	0.04	0.13							5 altered motifs	2.8kb 3' of ARMC2
6	109298654	0.87	0.98	rs144882514	T	G	0.32	0.09	0.06	0.14							HMG-IY,Irf,PTF1-beta	3.3kb 3' of ARMC2
6	109300799	0.8	0.96	rs11153145	C	T	0.04	0.07	0.04	0.13							Irf	5.4kb 3' of ARMC2
6	109301091	0.81	0.96	rs11757168	A	G	0.04	0.07	0.04	0.13							Maf	5.7kb 3' of ARMC2
6	109301664	0.81	0.96	rs111523655	G	A	0.04	0.07	0.04	0.13							HES1,Rad21,YY1	6kb 3' of SESN1
6	109302173	0.81	0.96	rs12196010	C	A	0.01	0.07	0.04	0.13							FXR	5.5kb 3' of SESN1
6	109302258	0.8	0.95	rs12196024	C	T	0.09	0.08	0.04	0.13							5 altered motifs	5.4kb 3' of SESN1
6	109302372	0.81	0.96	rs12196143	C	T	0.04	0.07	0.04	0.13							4 altered motifs	5.3kb 3' of SESN1
6	109302894	0.81	0.96	rs116189763	T	C	0.04	0.07	0.04	0.13							GR,STAT	4.7kb 3' of SESN1
6	109303967	0.81	0.96	rs12206834	T	G	0.04	0.07	0.04	0.13							Arid5b,Foxp1,Pou2f2	3.7kb 3' of SESN1
6	109304272	0.81	0.96	rs11153149	G	A	0.04	0.07	0.04	0.13							Maf,Zfx	3.4kb 3' of SESN1
6	109304694	0.94	0.97	rs1080945	A	G	0.34	0.1	0.06	0.15							Sox	2.9kb 3' of SESN1
6	109305299	0.81	0.96	rs78276890	G	A	0.04	0.07	0.04	0.13							SRF	2.3kb 3' of SESN1
6	109305318	0.81	0.96	rs112319185	T	C	0.04	0.07	0.04	0.13							GR	2.3kb 3' of SESN1
6	109305456	0.81	0.96	rs76747161	G	A	0.04	0.07	0.04	0.13							Pou1f1	2.2kb 3' of SESN1
6	109305743	0.81	0.96	rs12210444	T	C	0.04	0.07	0.04	0.13							Mef2	1.9kb 3' of SESN1
6	109306681	0.81	0.96	rs12212402	T	C	0.04	0.07	0.04	0.13				8 cell types			4 altered motifs	957bp 3' of SESN1
6	109306963	0.81	0.96	rs2145763	C	A	0.01	0.07	0.04	0.13				HMVEC-dBl-Ad			Cdx2,HNF1	675bp 3' of SESN1
6	109307281	0.8	0.95	rs5879006	TATC	T	0.05	0.07	0.04	0.13							CDP,Cdx,Foxj2	357bp 3' of SESN1
6	109307710	0.81	0.96	rs16822	G	A	0.04	0.07	0.04	0.13							SETDB1	SESN1	3'-UTR
6	109309287	0.9	0.95	rs4470881	A	G	0.34	0.1	0.06	0.15								SESN1	intronic
6	109310649	0.84	0.93	rs7759680	C	T	0.3	0.1	0.06	0.15							Evi-1	SESN1	intronic
6	109311560	0.89	0.95	rs6904998	T	G	0.3	0.1	0.06	0.15							GR,HNF1	SESN1	intronic
6	109313728	0.87	0.94	rs10872028	C	T	0.35	0.1	0.06	0.15							Ik-1,Ik-2,Ik-3	SESN1	intronic
6	109314350	0.88	0.94	rs11970599	T	C	0.35	0.11	0.06	0.15							Nanog,PRDM1	SESN1	intronic
6	109318516	0.87	0.94	rs6651002	G	C	0.36	0.11	0.06	0.15							Sin3Ak-20	SESN1	intronic
6	109330859	0.83	0.92	rs6908184	C	T	0.33	0.1	0.06	0.15		9 cell types		82 cell types	25 bound proteins		COMP1	SESN1	intronic
6	109341834	0.87	0.94	rs7738483	C	T	0.34	0.1	0.06	0.15							STAT,Sin3Ak-20	SESN1	intronic
6	109343340	0.87	0.94	rs11153152	A	T	0.35	0.11	0.06	0.15							ELF1	SESN1	intronic
6	109353429	0.86	0.93	rs12193075	A	C	0.34	0.12	0.06	0.15							ATF3,CCNT2,p300	SESN1	intronic
6	109359687	0.86	0.93	rs36076724	GC	G	0.36	0.11	0.06	0.15							7 altered motifs	SESN1	intronic
6	109370006	0.85	0.93	rs11759732	A	G	0.29	0.09	0.06	0.15			HepG2	pHTE,SKMC			5 altered motifs	SESN1	intronic
6	109389508	0.82	0.92	rs1364450	A	C	0.36	0.11	0.06	0.15					FOXA1		9 altered motifs	SESN1	intronic
Query SNP: rs339331 and variants with r2 >= 0.8
chr	pos (hg19)	LD	LD	variant	Ref	Alt	AFR	AMR	ASN	EUR	GERP	Promoter	Enhancer	DNAse	Proteins	eQTL	Motifs	RefSeq	dbSNP
		(r²)	(D')				freq	freq	freq	freq	cons	histone marks	histone marks		bound	tissues	changed	genes	func annot
6	117199790	0.99	1	rs630045	C	G	0.29	0.28	0.39	0.32							Irf,Rhox11	RFX6	intronic
6	117200434	0.99	1	rs339351	C	A	0.28	0.28	0.39	0.32							4 altered motifs	RFX6	intronic
6	117202475	0.99	1	rs339353	C	A	0.26	0.27	0.39	0.32				LNCaP,HCT-116,HRGEC	RAD21,CTCF			RFX6	intronic
6	117206395	1	1	rs339326	G	A	0.28	0.28	0.39	0.32							4 altered motifs	RFX6	intronic
6	117207682	1	1	rs339327	A	G	0.28	0.28	0.39	0.32								RFX6	intronic
6	117208509	1	1	rs339328	G	T	0.26	0.27	0.39	0.32				HeLa-S3,H7-hESC			PU.1	RFX6	intronic
6	117210052	1	1	rs339331	T	C	0.26	0.27	0.39	0.32				LNCaP	KAP1		4 altered motifs	RFX6	intronic
6	117212258	0.99	1	rs610424	T	C	0.26	0.27	0.4	0.32							CTCF	RFX6	intronic
6	117212689	0.99	1	rs339334	A	G	0.28	0.28	0.4	0.32							7 altered motifs	RFX6	intronic
6	117213614	0.99	1	rs434499	T	C	0.28	0.27	0.4	0.32							4 altered motifs	RFX6	intronic
6	117215114	0.99	1	rs339340	T	C	0.28	0.27	0.39	0.32							Mef2	RFX6	intronic
6	117215671	0.99	1	rs339341	A	G	0.28	0.27	0.39	0.32								RFX6	intronic
6	117217950	0.99	1	rs339344	C	T	0.28	0.27	0.4	0.32							ATF3,SRF	RFX6	intronic
6	117220055	0.99	1	rs654971	C	A,T	0.27	0.27	0.39	0.32								RFX6	intronic
6	117221186	0.99	1	rs339350	C	T	0.28	0.27	0.39	0.32							Pou3f3	RFX6	intronic
6	117221542	0.99	1	rs339297	C	T	0.28	0.27	0.39	0.32							BDP1,LUN-1	RFX6	intronic
6	117224303	0.99	1	rs339301	A	G	0.28	0.27	0.39	0.32							CDP,HP1-site-factor,TATA	RFX6	intronic
6	117224641	0.98	0.99	rs339302	A	T	0.28	0.27	0.39	0.32							10 altered motifs	RFX6	intronic
6	117229593	0.99	1	rs1358793	G	C	0.48	0.29	0.39	0.32							7 altered motifs	RFX6	intronic
6	117229806	0.93	0.98	rs12201912	G	A	0.48	0.31	0.39	0.32							19 altered motifs	RFX6	intronic
6	117229958	0.95	0.99	rs35974852	A	G	0.48	0.32	0.39	0.33							8 altered motifs	RFX6	intronic
6	117230339	0.96	0.99	rs2145173	G	C	0.49	0.29	0.39	0.32							6 altered motifs	RFX6	intronic
6	117230721	0.96	0.99	rs6568967	T	A	0.48	0.29	0.4	0.32							7 altered motifs	RFX6	intronic
6	117234517	0.92	0.97	rs6927262	G	A	0.47	0.32	0.4	0.33							8 altered motifs	RFX6	intronic
6	117234711	0.96	0.99	rs9489065	T	C	0.29	0.27	0.41	0.32							GR	RFX6	intronic
6	117235656	0.92	0.98	rs1321371	G	C	0.5	0.32	0.41	0.33							AhR	RFX6	intronic
6	117236853	0.85	0.94	rs1406982	T	A	0.44	0.31	0.4	0.31							10 altered motifs	RFX6	intronic
6	117237524	0.92	0.98	rs1321372	G	A	0.5	0.32	0.41	0.33							4 altered motifs	RFX6	intronic
6	117239141	0.92	0.98	rs6936629	T	C	0.5	0.32	0.41	0.33								RFX6	intronic
6	117239499	0.92	0.98	rs9489066	T	C	0.5	0.32	0.41	0.33							5 altered motifs	RFX6	intronic
6	117240593	0.92	0.98	rs1321366	G	A	0.5	0.32	0.41	0.33							BCL,Irf,Pax-5	RFX6	intronic
6	117242021	0.92	0.98	rs12202378	T	C	0.31	0.31	0.42	0.33							Foxo,Homez,Sox	RFX6	intronic
6	117257006	0.87	0.95	rs63749614	A	C,G,T	0.32	0.33	0.41	0.33								3.7kb 3' of RFX6
6	117257018	0.88	0.96	rs674621	T	C	0.32	0.33	0.41	0.33							9 altered motifs	3.7kb 3' of RFX6
6	117257199	0.87	0.97	rs675495	C	T	0.32	0.34	0.41	0.34							Maf,PPAR,Zec	3.9kb 3' of RFX6
6	117257543	0.88	0.97	rs665401	T	C	0.32	0.34	0.41	0.33							Foxj1,Gfi1,PLZF	4.2kb 3' of RFX6
6	117257571	0.87	0.95	rs56234303	CA	C	0.32	0.33	0.41	0.33							GR,HMG-IY,Sox	4.2kb 3' of RFX6
6	117257582	0.88	0.97	rs55915982	T	C	0.32	0.34	0.41	0.33							HMG-IY	4.3kb 3' of RFX6
6	117257795	0.88	0.97	rs678230	C	T	0.32	0.34	0.41	0.33							Ets	4.5kb 3' of RFX6
6	117258164	0.86	0.94	rs113767551	C	CTTGAG	0.32	0.33	0.39	0.33							GR,HDAC2	4.8kb 3' of RFX6
6	117258200	0.88	0.97	rs662657	A	G	0.32	0.34	0.41	0.33							5 altered motifs	4.9kb 3' of RFX6
6	117258344	0.88	0.97	rs1761881	G	A	0.32	0.34	0.41	0.33							5 altered motifs	5kb 3' of RFX6
6	117258674	0.88	0.97	rs6907088	T	C	0.29	0.33	0.41	0.33				Medullo				5.3kb 3' of RFX6
6	117259057	0.83	-0.97	rs9374627	T	C	0.65	0.67	0.59	0.65							NF-kappaB	5.7kb 3' of RFX6
6	117259102	0.81	-0.97	rs2782298	G	A	0.68	0.63	0.57	0.65							4 altered motifs	5.8kb 3' of RFX6
6	117259175	0.87	-0.97	rs2750418	A	G	0.67	0.67	0.59	0.66							5 altered motifs	5.8kb 3' of RFX6
6	117259191	0.87	-0.97	rs2750417	C	T	0.61	0.66	0.59	0.66							GR,Pou3f1	5.9kb 3' of RFX6
6	117259261	0.92	-0.97	rs2782299	C	A	0.69	0.71	0.59	0.68							p300	5.9kb 3' of RFX6
6	117259549	0.88	-0.97	rs2750416	A	G	0.69	0.67	0.59	0.67							DEC,Nkx2,Nr2f2	6.2kb 3' of RFX6
6	117259580	0.88	-0.97	rs1632019	C	T	0.69	0.67	0.59	0.67							YY1	6.3kb 3' of RFX6
6	117259673	0.88	-0.97	rs1631199	G	C	0.69	0.67	0.59	0.67								6.3kb 3' of RFX6
6	117259777	0.88	-0.97	rs1761880	C	A	0.69	0.67	0.59	0.67							21 altered motifs	6.5kb 3' of RFX6
6	117260230	0.88	-0.97	rs1761879	A	G	0.69	0.67	0.59	0.67							PRDM1	6.9kb 3' of RFX6
6	117260779	0.88	-0.97	rs1741663	G	A	0.69	0.67	0.59	0.67							11 altered motifs	7.5kb 3' of RFX6
Query SNP: rs1933488 and variants with r2 >= 0.8
chr	pos (hg19)	LD	LD	variant	Ref	Alt	AFR	AMR	ASN	EUR	GERP	Promoter	Enhancer	DNAse	Proteins	eQTL	Motifs	RefSeq	dbSNP
		(r²)	(D')				freq	freq	freq	freq	cons	histone marks	histone marks		bound	tissues	changed	genes	func annot
6	153413309	0.93	0.97	rs7740777	A	C	0.57	0.42	0.82	0.38			6 cell types				Arid3a	RGS17	intronic
6	153414273	0.92	0.96	rs9371280	T	C	0.56	0.41	0.83	0.38			5 cell types			Stranger_LCL	CTCF	RGS17	intronic
6	153414287	0.94	0.97	rs9397586	C	A	0.39	0.4	0.83	0.38			5 cell types				6 altered motifs	RGS17	intronic
6	153415368	0.94	0.97	rs6557261	G	A	0.56	0.41	0.82	0.38							CACD,NRSF	RGS17	intronic
6	153415651	0.94	0.97	rs9479505	G	C	0.56	0.41	0.83	0.38							4 altered motifs	RGS17	intronic
6	153416133	0.94	0.97	rs7756810	A	C	0.56	0.41	0.83	0.38							5 altered motifs	RGS17	intronic
6	153416912	0.93	0.97	rs9397587	G	A	0.56	0.41	0.82	0.39			NHLF			Stranger_LCL		RGS17	intronic
6	153421545	0.93	0.97	rs11155895	C	A	0.46	0.4	0.82	0.38							Pax-5,RXRA,STAT	RGS17	intronic
6	153424055	0.93	0.97	rs7750498	G	A	0.61	0.42	0.83	0.39							Mrg1::Hoxa9,Myb	RGS17	intronic
6	153425244	0.94	0.97	rs1971152	G	C	0.55	0.41	0.83	0.38			HSMM			Stranger_LCL	Myc,Roaz	RGS17	intronic
6	153426679	0.95	0.98	rs3870364	G	A	0.58	0.41	0.83	0.38								RGS17	intronic
6	153426932	0.95	0.98	rs3870365	C	G	0.58	0.42	0.83	0.38							4 altered motifs	RGS17	intronic
6	153427517	0.96	0.99	rs9479510	G	C	0.58	0.41	0.83	0.38							CEBPB,HEN1,Maf	RGS17	intronic
6	153427706	0.98	0.99	rs4083914	C	G	0.58	0.42	0.83	0.39						Stranger_LCL	Irf,MIF-1	RGS17	intronic
6	153428068	0.97	0.99	rs28642896	T	C	0.58	0.42	0.83	0.39								RGS17	intronic
6	153428102	0.98	0.99	rs9383649	A	G	0.58	0.42	0.84	0.39								RGS17	intronic
6	153428297	0.96	0.98	rs9383650	A	G	0.57	0.42	0.81	0.39							ZBTB33	RGS17	intronic
6	153428611	0.98	0.99	rs7742238	A	G	0.63	0.43	0.84	0.39						Stranger_LCL	Nr2f2	RGS17	intronic
6	153428982	0.98	0.99	rs7747003	T	C	0.58	0.42	0.84	0.39							10 altered motifs	RGS17	intronic
6	153429447	0.98	0.99	rs17083581	G	T	0.58	0.42	0.84	0.39							4 altered motifs	RGS17	intronic
6	153430451	0.98	0.99	rs6931160	G	C	0.58	0.42	0.84	0.39						Stranger_LCL	5 altered motifs	RGS17	intronic
6	153430787	0.9	0.97	rs201383232	G	GA	0.6	0.41	0.81	0.38							10 altered motifs	RGS17	intronic
6	153430865	0.89	0.99	rs201045715	AG	A	0.53	0.39	0.77	0.36							6 altered motifs	RGS17	intronic
6	153430867	0.9	0.99	rs73016339	G	A	0.54	0.39	0.78	0.37							4 altered motifs	RGS17	intronic
6	153430868	0.88	0.99	rs63739861	A	C	0.53	0.39	0.78	0.36							4 altered motifs	RGS17	intronic
6	153431125	0.98	0.99	rs12055786	C	T	0.58	0.42	0.84	0.38					EBF1	Stranger_LCL	7 altered motifs	RGS17	intronic
6	153432259	0.98	0.99	rs4267963	C	T	0.58	0.42	0.83	0.38			H1				ATF4,HEY1,TATA	RGS17	intronic
6	153432566	0.97	0.99	rs3968480	G	A	0.57	0.42	0.83	0.38			H1				4 altered motifs	RGS17	intronic
6	153432697	0.96	0.99	rs4631302	A	G	0.56	0.41	0.81	0.38			H1				Myf	RGS17	intronic
6	153432985	0.99	0.99	rs7743683	G	C	0.58	0.42	0.84	0.39							BDP1,Mef2	RGS17	intronic
6	153433208	0.93	0.99	rs7745216	C	T	0.54	0.4	0.79	0.37								RGS17	intronic
6	153433402	0.99	0.99	rs6557265	T	C	0.58	0.42	0.83	0.39							GR,Pou5f1	RGS17	intronic
6	153433534	0.99	0.99	rs6557266	C	T	0.58	0.42	0.84	0.39							Hbp1	RGS17	intronic
6	153433542	0.99	0.99	rs6907823	C	A	0.58	0.43	0.84	0.39							STAT	RGS17	intronic
6	153433701	0.99	0.99	rs6557267	C	T	0.46	0.41	0.83	0.39							Elf3,GR	RGS17	intronic
6	153433726	0.91	0.98	rs6557268	C	T	0.54	0.4	0.78	0.37							Dobox4	RGS17	intronic
6	153433763	0.91	0.99	rs6557269	C	T	0.53	0.39	0.78	0.37								RGS17	intronic
6	153433764	0.91	0.99	rs6557270	A	G	0.54	0.4	0.78	0.37							NRSF	RGS17	intronic
6	153433932	0.99	0.99	rs4470859	A	C	0.58	0.42	0.83	0.39								RGS17	intronic
6	153434070	0.98	0.99	rs4481443	G	A	0.62	0.43	0.84	0.39							6 altered motifs	RGS17	intronic
6	153435639	0.99	0.99	rs4634469	A	C	0.54	0.42	0.84	0.39							Myf,p300	RGS17	intronic
6	153438114	0.99	0.99	rs6557272	G	T	0.54	0.42	0.83	0.39							Cart1,GATA	RGS17	intronic
6	153439767	1	1	rs3870366	A	G	0.55	0.42	0.84	0.39			5 cell types	HA-sp	CFOS,P300		4 altered motifs	RGS17	intronic
6	153439999	1	1	rs6939447	A	T	0.54	0.42	0.84	0.39			5 cell types	10 cell types	10 bound proteins		Pitx2,Pou2f2	RGS17	intronic
6	153440062	1	1	rs6901126	T	C	0.54	0.42	0.84	0.39			5 cell types	A549	8 bound proteins	Stranger_LCL	Hoxc10,Pdx1,Rhox11	RGS17	intronic
6	153440197	1	1	rs6917538	C	T	0.54	0.42	0.84	0.39			5 cell types				Hbp1,Mxi1	RGS17	intronic
6	153440515	1	1	rs9384082	G	A	0.54	0.42	0.84	0.39			HMEC, NHEK, NHLF	PrEC			LBP-1,TAL1,TCF12	RGS17	intronic
6	153440711	0.99	1	rs7740380	A	G	0.55	0.42	0.84	0.39			NHEK, HMEC				5 altered motifs	RGS17	intronic
6	153440770	0.97	1	rs7758002	G	T	0.55	0.42	0.84	0.39			NHEK, HMEC				4 altered motifs	RGS17	intronic
6	153441079	1	1	rs1933488	A	G	0.54	0.42	0.84	0.39			HMEC					RGS17	intronic
6	153441733	1	1	rs1442744	G	C	0.54	0.42	0.85	0.39						Stranger_LCL	Pax-5	RGS17	intronic
6	153441831	1	1	rs6927516	G	A	0.55	0.42	0.85	0.39							7 altered motifs	RGS17	intronic
6	153441982	0.99	0.99	rs10601117	CCTTT	C	0.54	0.43	0.85	0.39							Nanog,Sox	RGS17	intronic
6	153442789	1	1	rs9479517	C	T	0.64	0.43	0.85	0.39				8 cell types			4 altered motifs	RGS17	intronic
6	153447550	1	1	rs13215402	G	A	0.65	0.43	0.84	0.39				LNCaP,HEEpiC			4 altered motifs	RGS17	intronic
6	153448252	1	1	rs6934121	C	T	0.64	0.43	0.85	0.39			H1, NHLF	H1-hESC,LNCaP				RGS17	intronic
6	153449670	1	1	rs2119992	A	T	0.64	0.43	0.85	0.39			NHLF					RGS17	intronic
Query SNP: rs651164 and variants with r2 >= 0.8
chr	pos (hg19)	LD	LD	variant	Ref	Alt	AFR	AMR	ASN	EUR	GERP	Promoter	Enhancer	DNAse	Proteins	eQTL	Motifs	RefSeq	dbSNP
		(r²)	(D')				freq	freq	freq	freq	cons	histone marks	histone marks		bound	tissues	changed	genes	func annot
6	160581374	1	1	rs651164	A	G	0.77	0.68	0.43	0.67			HepG2, K562		TCF4		GR	1.6kb 3' of SLC22A1
Query SNP: rs9364554 and variants with r2 >= 0.8
chr	pos (hg19)	LD	LD	variant	Ref	Alt	AFR	AMR	ASN	EUR	GERP	Promoter	Enhancer	DNAse	Proteins	eQTL	Motifs	RefSeq	dbSNP
		(r²)	(D')				freq	freq	freq	freq	cons	histone marks	histone marks		bound	tissues	changed	genes	func annot
6	160808901	0.97	0.99	rs7740824	G	T	0.02	0.17	0.34	0.28			HMEC, NHEK				Sox	SLC22A3	intronic
6	160822675	0.95	1	rs3105751	A	G	0.03	0.16	0.29	0.27							AP-3,GATA,Sox	SLC22A3	intronic
6	160833664	1	1	rs9364554	C	T	0.02	0.17	0.34	0.28				HVMF,SKMC			Pax-4,Sox	SLC22A3	intronic
6	160834515	1	1	rs12194182	T	C	0.02	0.17	0.34	0.28							5 altered motifs	SLC22A3	intronic
6	160835192	1	1	rs1112444	C	A	0.02	0.17	0.34	0.28							Pou2f2	SLC22A3	intronic
Query SNP: rs12155172 and variants with r2 >= 0.8
chr	pos (hg19)	LD	LD	variant	Ref	Alt	AFR	AMR	ASN	EUR	GERP	Promoter	Enhancer	DNAse	Proteins	eQTL	Motifs	RefSeq	dbSNP
		(r²)	(D')				freq	freq	freq	freq	cons	histone marks	histone marks		bound	tissues	changed	genes	func annot
7	20994491	1	1	rs12155172	A	G	0.91	0.86	0.73	0.8			H1, HMEC	6 cell types				127kb 3' of RPL23P8
7	20996952	0.99	1	rs10713532	TG	T	0.87	0.86	0.74	0.8							7 altered motifs	130kb 3' of RPL23P8
7	20996954	0.86	1	rs201372674	GT	G	0.85	0.84	0.7	0.77							8 altered motifs	130kb 3' of RPL23P8
7	20999211	1	1	rs9655205	C	A	0.87	0.86	0.74	0.8				pHTE,HEEpiC	P300		STAT	132kb 3' of RPL23P8
Query SNP: rs6465657 and variants with r2 >= 0.8
chr	pos (hg19)	LD	LD	variant	Ref	Alt	AFR	AMR	ASN	EUR	GERP	Promoter	Enhancer	DNAse	Proteins	eQTL	Motifs	RefSeq	dbSNP
		(r²)	(D')				freq	freq	freq	freq	cons	histone marks	histone marks		bound	tissues	changed	genes	func annot
7	97711340	0.8	0.89	rs6946915	C	G	0.15	0.33	0.17	0.51					HEY1,POL2		12 altered motifs	25kb 5' of LMTK2
7	97715088	0.82	0.91	rs6967926	C	T	0.04	0.33	0.17	0.52			NHEK, HepG2, HMEC	7 cell types	CTCF		Egr-1	21kb 5' of LMTK2
7	97719806	0.86	0.93	rs13221758	A	C	0.04	0.33	0.17	0.51			HMEC	GM12878			24 altered motifs	16kb 5' of LMTK2
7	97721425	0.87	0.94	rs7808528	G	T	0.04	0.33	0.17	0.51							9 altered motifs	15kb 5' of LMTK2
7	97728449	0.87	0.94	rs34307903	C	A	0.04	0.33	0.17	0.51							10 altered motifs	7.7kb 5' of LMTK2
7	97732842	0.89	0.95	rs6969384	C	T	0.05	0.33	0.17	0.51							5 altered motifs	3.4kb 5' of LMTK2
7	97773812	0.93	0.97	rs11768309	C	A	0.04	0.33	0.14	0.52							5 altered motifs	LMTK2	intronic
7	97774859	0.93	0.97	rs6977321	A	G	0.05	0.34	0.17	0.52							NF-kappaB	LMTK2	intronic
7	97778576	0.93	0.97	rs11767962	C	T	0.04	0.33	0.14	0.52				Medullo,Urothelia			4 altered motifs	LMTK2	intronic
7	97784061	0.95	0.97	rs17435590	T	C	0.04	0.33	0.14	0.51							Homez,TCF4	LMTK2	intronic
7	97785500	0.95	0.97	rs34320230	C	T	0.04	0.33	0.14	0.51							Rhox11	LMTK2	intronic
7	97786282	0.88	0.97	rs6465654	G	A	0.03	0.33	0.14	0.5							CTCF	LMTK2	intronic
7	97789351	0.89	0.97	rs6958572	A	G	0.03	0.33	0.09	0.5							HMG-IY,NF-AT,NF-kappaB	LMTK2	intronic
7	97790991	0.95	0.97	rs12666406	G	A	0.04	0.33	0.14	0.51			NHEK	LNCaP			Sox,TATA	LMTK2	intronic
7	97792820	0.95	0.98	rs17435847	G	A	0.04	0.33	0.14	0.52			NHEK, HMEC				Pou1f1,Zfp187	LMTK2	intronic
7	97796635	0.94	0.98	rs7804318	C	T	0.04	0.33	0.14	0.51							Rad21	LMTK2	intronic
7	97807882	1	1	rs6965016	C	A	0.04	0.33	0.14	0.51			HMEC, NHEK	13 cell types	FOXA1,GATA3,P300		p53	LMTK2	intronic
7	97816327	1	1	rs6465657	C	T	0.04	0.33	0.14	0.51			Huvec, K562	52 cell types	CFOS		Hoxb13,SP2	LMTK2	intronic
7	97816638	1	1	rs6465658	G	C	0.04	0.33	0.14	0.51			Huvec, K562	5 cell types			6 altered motifs	LMTK2	intronic
7	97817321	0.98	0.99	rs11763970	A	G	0.04	0.33	0.14	0.51							Hsf	LMTK2	intronic
7	97819047	0.99	1	rs7791463	G	A	0.04	0.33	0.14	0.52			Huvec	Th1,Jurkat			6 altered motifs	LMTK2	intronic
7	97822115	0.99	1	rs11765552	T	A	0.04	0.33	0.14	0.52							5 altered motifs	LMTK2	missense
7	97822210	0.99	1	rs3801294	G	A	0.04	0.33	0.14	0.52							8 altered motifs	LMTK2	synonymous
7	97825188	0.97	0.99	rs11764933	G	A	0.04	0.34	0.15	0.52							5 altered motifs	LMTK2	intronic
7	97826340	0.97	0.99	rs2132276	G	A	0.04	0.33	0.14	0.52					MAFK		AFP1,SIX5	LMTK2	intronic
Query SNP: rs1512268 and variants with r2 >= 0.8
chr	pos (hg19)	LD	LD	variant	Ref	Alt	AFR	AMR	ASN	EUR	GERP	Promoter	Enhancer	DNAse	Proteins	eQTL	Motifs	RefSeq	dbSNP
		(r²)	(D')				freq	freq	freq	freq	cons	histone marks	histone marks		bound	tissues	changed	genes	func annot
8	23495136	0.88	0.97	rs7835802	C	T	0.23	0.56	0.64	0.57							4 altered motifs	41kb 3' of NKX3-1
8	23498855	0.87	0.97	rs1949164	A	G	0.36	0.58	0.64	0.57								37kb 3' of NKX3-1
8	23498935	0.86	0.95	rs1949163	C	T	0.15	0.57	0.64	0.56							EBF,NF-kappaB	37kb 3' of NKX3-1
8	23499264	0.88	0.97	rs7829619	C	T	0.36	0.58	0.64	0.57							Myc,Pou2f2	37kb 3' of NKX3-1
8	23499683	0.87	0.96	rs7830220	C	T	0.35	0.58	0.64	0.56							5 altered motifs	37kb 3' of NKX3-1
8	23501606	0.88	0.97	rs1398240	C	A	0.43	0.59	0.64	0.57			HepG2					35kb 3' of NKX3-1
8	23501730	0.88	0.97	rs1398239	G	T	0.43	0.59	0.64	0.57							Mrg1::Hoxa9,Pou2f2,ZEB1	34kb 3' of NKX3-1
8	23502027	0.88	0.97	rs34703123	AC	A	0.43	0.59	0.64	0.57							8 altered motifs	34kb 3' of NKX3-1
8	23502588	0.88	0.97	rs13256300	T	C	0.43	0.59	0.65	0.57				Chorion			KAP1	34kb 3' of NKX3-1
8	23502660	0.86	0.97	rs13256366	T	C	0.43	0.59	0.65	0.57				Chorion			SP1,STAT	34kb 3' of NKX3-1
8	23510043	0.82	0.97	rs138434129	9-mer	C	0.38	0.58	0.65	0.58							EWSR1-FLI1,HDAC2	26kb 3' of NKX3-1
8	23514185	0.92	0.99	rs4242403	C	T	0.16	0.56	0.65	0.56							BHLHE40	22kb 3' of NKX3-1
8	23514289	0.92	0.99	rs4872171	A	G	0.16	0.56	0.65	0.56							6 altered motifs	22kb 3' of NKX3-1
8	23514343	0.93	0.99	rs4872172	T	G	0.31	0.57	0.65	0.57							9 altered motifs	22kb 3' of NKX3-1
8	23515527	0.94	1	rs2315144	G	C	0.38	0.58	0.65	0.57								21kb 3' of NKX3-1
8	23515679	0.93	0.99	rs13262683	T	C	0.15	0.56	0.65	0.56							CEBPB,PTF1-beta	21kb 3' of NKX3-1
8	23516500	0.93	0.99	rs1512271	T	A	0.16	0.56	0.65	0.56							7 altered motifs	20kb 3' of NKX3-1
8	23517031	0.94	1	rs1398238	G	C	0.38	0.59	0.65	0.57							Foxa,Hoxb13,Zfp105	19kb 3' of NKX3-1
8	23522452	0.98	1	rs7821330	C	T	0.37	0.57	0.64	0.55							4 altered motifs	14kb 3' of NKX3-1
8	23522741	0.98	0.99	rs995433	T	C	0.36	0.56	0.64	0.55							AP-1,Znf143	13kb 3' of NKX3-1
8	23522745	0.98	0.99	rs11135765	G	A	0.15	0.54	0.64	0.55							CHOP::CEBPalpha,Mtf1	13kb 3' of NKX3-1
8	23522851	0.98	1	rs995432	G	A	0.36	0.57	0.65	0.55							HMG-IY	13kb 3' of NKX3-1
8	23524251	0.99	1	rs1121615	G	A	0.14	0.55	0.66	0.55							4 altered motifs	12kb 3' of NKX3-1
8	23524744	1	1	rs1606303	C	G	0.36	0.57	0.65	0.55				LNCaP			12 altered motifs	11kb 3' of NKX3-1
8	23525358	1	1	rs11782388	C	T	0.27	0.56	0.66	0.55				CD34+_Mobilized			8 altered motifs	11kb 3' of NKX3-1
8	23525543	0.98	1	rs13265330	C	T	0.15	0.55	0.66	0.55							RFX5	11kb 3' of NKX3-1
8	23526463	1	1	rs1512268	T	C	0.36	0.57	0.66	0.55			K562		4 bound proteins		CEBPA,CEBPB,p300	9.7kb 3' of NKX3-1
8	23528511	0.99	1	rs13272392	T	A	0.35	0.57	0.66	0.55							17 altered motifs	7.7kb 3' of NKX3-1
8	23529521	0.99	1	rs1160267	G	A	0.26	0.56	0.66	0.55							5 altered motifs	6.7kb 3' of NKX3-1
8	23531987	0.95	0.99	rs13267884	A	G	0.35	0.57	0.66	0.56							GR,Nrf-2,TCF11::MafG	4.2kb 3' of NKX3-1
8	23533623	0.97	0.99	rs11135766	C	T	0.27	0.56	0.66	0.55							Hoxa4,Mef2,Pax-6	2.6kb 3' of NKX3-1
8	23534802	0.97	0.99	rs4872175	A	G	0.27	0.56	0.67	0.55				LNCaP,Melano			6 altered motifs	1.4kb 3' of NKX3-1
8	23535219	0.95	0.98	rs13262167	C	A	0.26	0.56	0.67	0.55			GM12878				AP-2,BDP1,LUN-1	985bp 3' of NKX3-1
8	23538008	0.82	0.98	rs4872176	C	T	0.21	0.53	0.66	0.51				H1-hESC,LNCaP			18 altered motifs	NKX3-1	3'-UTR
8	23539871	0.8	0.96	rs77096235	G	A	0.13	0.53	0.67	0.51		9 cell types		27 cell types	4 bound proteins		8 altered motifs	NKX3-1	intronic
Query SNP: rs11135910 and variants with r2 >= 0.8
chr	pos (hg19)	LD	LD	variant	Ref	Alt	AFR	AMR	ASN	EUR	GERP	Promoter	Enhancer	DNAse	Proteins	eQTL	Motifs	RefSeq	dbSNP
		(r²)	(D')				freq	freq	freq	freq	cons	histone marks	histone marks		bound	tissues	changed	genes	func annot
8	25892142	1	1	rs11135910	C	T	0.06	0.15	0.03	0.13				GM19238,H9ES,H7-hESC	CTCF		5 altered motifs	EBF2	intronic
8	25894201	0.84	0.96	rs141811748	CCAAA	C	0.06	0.14	0.03	0.12		H1		LNCaP,HCFaa,SKMC			Znf143	EBF2	intronic
8	25910156	0.88	1	rs6984769	C	T	0.32	0.17	0.03	0.15								7.8kb 5' of EBF2
Query SNP: rs1016343 and variants with r2 >= 0.8
chr	pos (hg19)	LD	LD	variant	Ref	Alt	AFR	AMR	ASN	EUR	GERP	Promoter	Enhancer	DNAse	Proteins	eQTL	Motifs	RefSeq	dbSNP
		(r²)	(D')				freq	freq	freq	freq	cons	histone marks	histone marks		bound	tissues	changed	genes	func annot
8	128093297	1	1	rs1016343	C	T	0.18	0.15	0.3	0.21			5 cell types	21 cell types	CFOS,PRDM1,STAT3		5 altered motifs	335kb 5' of POU5F1B
8	128096477	0.98	1	rs7841060	T	G	0.32	0.18	0.3	0.21			HMEC				4 altered motifs	331kb 5' of POU5F1B
8	128099532	0.84	0.99	rs7837848	G	T	0.18	0.14	0.31	0.18			HSMM				9 altered motifs	328kb 5' of POU5F1B
8	128100409	0.81	0.96	rs28663168	G	A	0.32	0.18	0.31	0.19			HSMM, NHEK	22 cell types			Foxp1,GR	327kb 5' of POU5F1B
8	128113426	0.87	0.97	rs56005245	C	T	0.35	0.15	0.27	0.2							NRSF,Zfx	314kb 5' of POU5F1B
Query SNP: rs1456315 and variants with r2 >= 0.8
chr	pos (hg19)	LD	LD	variant	Ref	Alt	AFR	AMR	ASN	EUR	GERP	Promoter	Enhancer	DNAse	Proteins	eQTL	Motifs	RefSeq	dbSNP
		(r²)	(D')				freq	freq	freq	freq	cons	histone marks	histone marks		bound	tissues	changed	genes	func annot
8	128103937	1	1	rs1456315	T	C	0.44	0.53	0.31	0.65							AIRE,Hoxa10	324kb 5' of POU5F1B
8	128104343	0.82	0.95	rs13254738	C	A	0.33	0.48	0.33	0.68							Egr-1,Mef2	324kb 5' of POU5F1B
Query SNP: rs13254738 and variants with r2 >= 0.8
chr	pos (hg19)	LD	LD	variant	Ref	Alt	AFR	AMR	ASN	EUR	GERP	Promoter	Enhancer	DNAse	Proteins	eQTL	Motifs	RefSeq	dbSNP
		(r²)	(D')				freq	freq	freq	freq	cons	histone marks	histone marks		bound	tissues	changed	genes	func annot
8	128103937	0.82	0.95	rs1456315	T	C	0.44	0.53	0.31	0.65							AIRE,Hoxa10	324kb 5' of POU5F1B
8	128104343	1	1	rs13254738	C	A	0.33	0.48	0.33	0.68							Egr-1,Mef2	324kb 5' of POU5F1B
8	128109287	0.84	0.94	rs12544977	A	G	0.77	0.51	0.54	0.69				HL-60			4 altered motifs	319kb 5' of POU5F1B
8	128111429	0.83	0.93	rs7006409	G	A	0.77	0.51	0.54	0.69							4 altered motifs	316kb 5' of POU5F1B
Query SNP: rs6983561 and variants with r2 >= 0.8
chr	pos (hg19)	LD	LD	variant	Ref	Alt	AFR	AMR	ASN	EUR	GERP	Promoter	Enhancer	DNAse	Proteins	eQTL	Motifs	RefSeq	dbSNP
		(r²)	(D')				freq	freq	freq	freq	cons	histone marks	histone marks		bound	tissues	changed	genes	func annot
8	128105187	0.96	1	rs1073997	A	C	0.45	0.06	0.21	0.03								323kb 5' of POU5F1B
8	128106232	0.96	1	rs7016828	A	T	0.44	0.06	0.2	0.03				Fibrobl			CEBPB,Mef2,Pou3f2	322kb 5' of POU5F1B
8	128106235	0.96	1	rs7016830	A	G	0.45	0.06	0.2	0.03				Fibrobl			5 altered motifs	322kb 5' of POU5F1B
8	128106784	0.96	1	rs12682344	T	G	0.33	0.04	0.21	0.03							Cphx	321kb 5' of POU5F1B
8	128106880	1	1	rs6983561	A	C	0.49	0.06	0.21	0.03							CDP,GR	321kb 5' of POU5F1B
8	128107101	0.96	1	rs16901948	G	A	0.34	0.04	0.21	0.03							Foxa	321kb 5' of POU5F1B
8	128107153	0.96	1	rs16901949	A	C	0.33	0.04	0.21	0.03							5 altered motifs	321kb 5' of POU5F1B
8	128107192	0.96	1	rs60681470	G	A	0.47	0.06	0.21	0.03							GR,Zbtb12	321kb 5' of POU5F1B
8	128107243	0.96	1	rs16901950	G	A	0.33	0.04	0.23	0.03				HL-60				321kb 5' of POU5F1B
8	128107270	0.96	1	rs16901952	T	C	0.33	0.04	0.21	0.03				HL-60			TCF12,p300	321kb 5' of POU5F1B
8	128107381	0.96	1	rs58717512	T	A	0.33	0.04	0.21	0.03				HSMMtube,HL-60			NF-kappaB,Pou5f1	320kb 5' of POU5F1B
8	128107644	0.96	1	rs7005144	T	A	0.33	0.04	0.21	0.03							6 altered motifs	320kb 5' of POU5F1B
8	128107682	0.96	1	rs59786353	A	C	0.33	0.04	0.21	0.03							Gm397	320kb 5' of POU5F1B
8	128108060	0.96	1	rs113924831	G	C	0.32	0.05	0.2	0.03							BRCA1,NF-I,TLX1::NFIC	320kb 5' of POU5F1B
8	128108229	0.96	1	rs16901953	T	C	0.34	0.04	0.21	0.03							Bcl6b,HMG-IY,STAT	320kb 5' of POU5F1B
8	128108516	0.96	1	rs61622455	T	C	0.33	0.04	0.21	0.03								319kb 5' of POU5F1B
8	128108593	0.96	1	rs57435694	T	C	0.33	0.04	0.21	0.03							4 altered motifs	319kb 5' of POU5F1B
8	128108679	0.96	1	rs7010450	T	G	0.34	0.04	0.21	0.03							4 altered motifs	319kb 5' of POU5F1B
8	128108725	0.96	1	rs6990420	C	T	0.34	0.04	0.21	0.03							5 altered motifs	319kb 5' of POU5F1B
8	128109356	0.96	1	rs73344342	G	A	0.34	0.04	0.21	0.03				HL-60			9 altered motifs	318kb 5' of POU5F1B
8	128109530	0.96	1	rs16901959	A	G	0.34	0.04	0.21	0.03							4 altered motifs	318kb 5' of POU5F1B
8	128109776	0.84	0.96	rs7826388	C	T	0.17	0.03	0.21	0.03							4 altered motifs	318kb 5' of POU5F1B
8	128109930	0.96	1	rs7830341	G	A	0.34	0.04	0.21	0.03							5 altered motifs	318kb 5' of POU5F1B
8	128110252	0.96	1	rs16901966	A	G	0.34	0.04	0.21	0.03							HNF1,Smad	318kb 5' of POU5F1B
8	128110277	0.96	1	rs16901967	A	G	0.34	0.04	0.21	0.03							TATA	318kb 5' of POU5F1B
8	128110646	0.96	1	rs7001069	A	G	0.34	0.04	0.21	0.03				HL-60			4 altered motifs	317kb 5' of POU5F1B
8	128111238	0.96	1	rs7006076	G	A	0.34	0.04	0.2	0.03							Ets,Mef2,ZBTB33	317kb 5' of POU5F1B
8	128111342	0.96	1	rs7005862	A	G	0.34	0.04	0.21	0.03							5 altered motifs	317kb 5' of POU5F1B
8	128111343	0.96	1	rs7006251	G	A	0.34	0.04	0.21	0.03							SP1,ZBRK1	317kb 5' of POU5F1B
8	128111456	0.96	1	rs6988257	T	C	0.34	0.04	0.21	0.03							Fox,Foxj1	316kb 5' of POU5F1B
8	128111470	0.96	1	rs73348236	C	T	0.33	0.04	0.21	0.03							Pbx3	316kb 5' of POU5F1B
8	128111717	0.96	1	rs57010632	A	G	0.49	0.06	0.21	0.03							5 altered motifs	316kb 5' of POU5F1B
8	128112097	0.96	1	rs16901969	A	C	0.34	0.04	0.21	0.03							FXR	316kb 5' of POU5F1B
8	128112179	0.96	1	rs73348241	T	A	0.34	0.04	0.21	0.03							6 altered motifs	316kb 5' of POU5F1B
8	128112193	0.96	1	rs73348243	T	A	0.34	0.04	0.21	0.03							Pax-4,SIX5	316kb 5' of POU5F1B
8	128112446	0.96	1	rs61265543	C	T	0.49	0.06	0.22	0.03				LNCaP				315kb 5' of POU5F1B
8	128112715	0.96	1	rs16901970	T	G	0.34	0.04	0.21	0.03							4 altered motifs	315kb 5' of POU5F1B
8	128112779	0.96	1	rs10453084	G	A	0.34	0.04	0.21	0.03				4 cell types				315kb 5' of POU5F1B
8	128112859	0.96	1	rs6987723	G	A	0.34	0.04	0.21	0.03				16 cell types			Pou2f2	315kb 5' of POU5F1B
8	128113028	0.96	1	rs6987640	A	T	0.34	0.04	0.21	0.03							5 altered motifs	315kb 5' of POU5F1B
8	128113464	0.96	1	rs74305597	C	T	0.34	0.04	0.21	0.03							COMP1	314kb 5' of POU5F1B
8	128114461	0.96	1	rs7824451	C	G	0.34	0.04	0.21	0.03			HMEC				DMRT5	313kb 5' of POU5F1B
8	128114710	0.96	1	rs7824785	C	T	0.34	0.04	0.21	0.03							4 altered motifs	313kb 5' of POU5F1B
8	128115259	0.96	1	rs73348257	G	A	0.34	0.04	0.21	0.03								313kb 5' of POU5F1B
8	128115720	0.96	1	rs6470498	A	G	0.34	0.04	0.21	0.03							DMRT3,Pou1f1,YY1	312kb 5' of POU5F1B
8	128115752	0.96	1	rs6999725	C	T	0.17	0.03	0.21	0.03							7 altered motifs	312kb 5' of POU5F1B
8	128117863	0.96	1	rs57462547	C	T	0.49	0.06	0.21	0.03				SK-N-MC			Cdc5,Mef2,TATA	310kb 5' of POU5F1B
8	128118815	0.96	1	rs7844219	A	G	0.49	0.06	0.21	0.03			Huvec		CEBPB		4 altered motifs	309kb 5' of POU5F1B
8	128119056	0.96	1	rs6982324	G	C	0.37	0.04	0.21	0.03							11 altered motifs	309kb 5' of POU5F1B
8	128119887	0.96	1	rs140266678	A	AAG	0.49	0.06	0.22	0.03							8 altered motifs	308kb 5' of POU5F1B
8	128120151	0.81	0.96	rs187359375	C	T	0.37	0.06	0.21	0.04							26 altered motifs	308kb 5' of POU5F1B
8	128121849	0.96	1	rs7837051	G	C	0.17	0.03	0.2	0.03							4 altered motifs	306kb 5' of POU5F1B
8	128123394	0.96	1	rs6470499	T	C	0.49	0.06	0.21	0.03							7 altered motifs	304kb 5' of POU5F1B
8	128123470	0.96	1	rs7842760	G	A	0.47	0.06	0.21	0.03							Zbtb3	304kb 5' of POU5F1B
8	128124126	0.96	1	rs1551512	T	G	0.49	0.06	0.21	0.03				NHDF-neo			Maf	304kb 5' of POU5F1B
8	128124916	0.96	1	rs16901979	C	A	0.47	0.06	0.21	0.03							GATA,HMGN3,Nkx3	303kb 5' of POU5F1B
8	128125195	0.96	1	rs10505483	C	T	0.47	0.06	0.21	0.03								303kb 5' of POU5F1B
8	128125504	0.96	1	rs7817677	A	G	0.34	0.04	0.21	0.03							4 altered motifs	302kb 5' of POU5F1B
8	128126798	0.96	1	rs73350138	T	G	0.48	0.06	0.21	0.03				4 cell types			4 altered motifs	301kb 5' of POU5F1B
8	128127575	0.83	0.95	rs140490841	GGTTT	G	0.18	0.03	0.21	0.03							11 altered motifs	300kb 5' of POU5F1B
8	128128506	0.96	1	rs12678505	C	T	0.34	0.04	0.21	0.03							4 altered motifs	299kb 5' of POU5F1B
8	128129372	0.96	1	rs6989838	T	C	0.48	0.06	0.21	0.03							HNF6	298kb 5' of POU5F1B
8	128129985	0.96	1	rs149437660	G	GAATC	0.48	0.06	0.21	0.03				NHDF-Ad			6 altered motifs	298kb 5' of POU5F1B
8	128130487	0.96	1	rs7013255	A	G	0.48	0.06	0.21	0.03			NHEK, HMEC				HDAC2,HMG-IY,Ik-2	297kb 5' of POU5F1B
8	128130961	0.96	1	rs16901984	T	C	0.33	0.04	0.21	0.03					POL2S2,CTCF		4 altered motifs	297kb 5' of POU5F1B
8	128140484	0.87	0.96	rs75949840	G	C	0	0.01	0.2	0.03			HSMM				NRSF,Sin3Ak-20	287kb 5' of POU5F1B
Query SNP: rs16901979 and variants with r2 >= 0.8
chr	pos (hg19)	LD	LD	variant	Ref	Alt	AFR	AMR	ASN	EUR	GERP	Promoter	Enhancer	DNAse	Proteins	eQTL	Motifs	RefSeq	dbSNP
		(r²)	(D')				freq	freq	freq	freq	cons	histone marks	histone marks		bound	tissues	changed	genes	func annot
8	128105187	1	1	rs1073997	A	C	0.45	0.06	0.21	0.03								323kb 5' of POU5F1B
8	128106232	1	1	rs7016828	A	T	0.44	0.06	0.2	0.03				Fibrobl			CEBPB,Mef2,Pou3f2	322kb 5' of POU5F1B
8	128106235	1	1	rs7016830	A	G	0.45	0.06	0.2	0.03				Fibrobl			5 altered motifs	322kb 5' of POU5F1B
8	128106784	1	1	rs12682344	T	G	0.33	0.04	0.21	0.03							Cphx	321kb 5' of POU5F1B
8	128106880	0.96	1	rs6983561	A	C	0.49	0.06	0.21	0.03							CDP,GR	321kb 5' of POU5F1B
8	128107101	1	1	rs16901948	G	A	0.34	0.04	0.21	0.03							Foxa	321kb 5' of POU5F1B
8	128107153	1	1	rs16901949	A	C	0.33	0.04	0.21	0.03							5 altered motifs	321kb 5' of POU5F1B
8	128107192	1	1	rs60681470	G	A	0.47	0.06	0.21	0.03							GR,Zbtb12	321kb 5' of POU5F1B
8	128107243	1	1	rs16901950	G	A	0.33	0.04	0.23	0.03				HL-60				321kb 5' of POU5F1B
8	128107270	1	1	rs16901952	T	C	0.33	0.04	0.21	0.03				HL-60			TCF12,p300	321kb 5' of POU5F1B
8	128107381	1	1	rs58717512	T	A	0.33	0.04	0.21	0.03				HSMMtube,HL-60			NF-kappaB,Pou5f1	320kb 5' of POU5F1B
8	128107637	0.82	1	rs200238550	AT	A	0.15	0.03	0.1	0.03							14 altered motifs	320kb 5' of POU5F1B
8	128107644	1	1	rs7005144	T	A	0.33	0.04	0.21	0.03							6 altered motifs	320kb 5' of POU5F1B
8	128107682	1	1	rs59786353	A	C	0.33	0.04	0.21	0.03							Gm397	320kb 5' of POU5F1B
8	128108060	1	1	rs113924831	G	C	0.32	0.05	0.2	0.03							BRCA1,NF-I,TLX1::NFIC	320kb 5' of POU5F1B
8	128108229	1	1	rs16901953	T	C	0.34	0.04	0.21	0.03							Bcl6b,HMG-IY,STAT	320kb 5' of POU5F1B
8	128108516	1	1	rs61622455	T	C	0.33	0.04	0.21	0.03								319kb 5' of POU5F1B
8	128108593	1	1	rs57435694	T	C	0.33	0.04	0.21	0.03							4 altered motifs	319kb 5' of POU5F1B
8	128108679	1	1	rs7010450	T	G	0.34	0.04	0.21	0.03							4 altered motifs	319kb 5' of POU5F1B
8	128108725	1	1	rs6990420	C	T	0.34	0.04	0.21	0.03							5 altered motifs	319kb 5' of POU5F1B
8	128109356	1	1	rs73344342	G	A	0.34	0.04	0.21	0.03				HL-60			9 altered motifs	318kb 5' of POU5F1B
8	128109530	1	1	rs16901959	A	G	0.34	0.04	0.21	0.03							4 altered motifs	318kb 5' of POU5F1B
8	128109776	0.88	1	rs7826388	C	T	0.17	0.03	0.21	0.03							4 altered motifs	318kb 5' of POU5F1B
8	128109930	1	1	rs7830341	G	A	0.34	0.04	0.21	0.03							5 altered motifs	318kb 5' of POU5F1B
8	128110252	1	1	rs16901966	A	G	0.34	0.04	0.21	0.03							HNF1,Smad	318kb 5' of POU5F1B
8	128110277	1	1	rs16901967	A	G	0.34	0.04	0.21	0.03							TATA	318kb 5' of POU5F1B
8	128110646	1	1	rs7001069	A	G	0.34	0.04	0.21	0.03				HL-60			4 altered motifs	317kb 5' of POU5F1B
8	128111238	1	1	rs7006076	G	A	0.34	0.04	0.2	0.03							Ets,Mef2,ZBTB33	317kb 5' of POU5F1B
8	128111342	1	1	rs7005862	A	G	0.34	0.04	0.21	0.03							5 altered motifs	317kb 5' of POU5F1B
8	128111343	1	1	rs7006251	G	A	0.34	0.04	0.21	0.03							SP1,ZBRK1	317kb 5' of POU5F1B
8	128111456	1	1	rs6988257	T	C	0.34	0.04	0.21	0.03							Fox,Foxj1	316kb 5' of POU5F1B
8	128111470	1	1	rs73348236	C	T	0.33	0.04	0.21	0.03							Pbx3	316kb 5' of POU5F1B
8	128111717	1	1	rs57010632	A	G	0.49	0.06	0.21	0.03							5 altered motifs	316kb 5' of POU5F1B
8	128112097	1	1	rs16901969	A	C	0.34	0.04	0.21	0.03							FXR	316kb 5' of POU5F1B
8	128112179	1	1	rs73348241	T	A	0.34	0.04	0.21	0.03							6 altered motifs	316kb 5' of POU5F1B
8	128112193	1	1	rs73348243	T	A	0.34	0.04	0.21	0.03							Pax-4,SIX5	316kb 5' of POU5F1B
8	128112446	1	1	rs61265543	C	T	0.49	0.06	0.22	0.03				LNCaP				315kb 5' of POU5F1B
8	128112715	1	1	rs16901970	T	G	0.34	0.04	0.21	0.03							4 altered motifs	315kb 5' of POU5F1B
8	128112779	1	1	rs10453084	G	A	0.34	0.04	0.21	0.03				4 cell types				315kb 5' of POU5F1B
8	128112859	1	1	rs6987723	G	A	0.34	0.04	0.21	0.03				16 cell types			Pou2f2	315kb 5' of POU5F1B
8	128113028	1	1	rs6987640	A	T	0.34	0.04	0.21	0.03							5 altered motifs	315kb 5' of POU5F1B
8	128113464	1	1	rs74305597	C	T	0.34	0.04	0.21	0.03							COMP1	314kb 5' of POU5F1B
8	128114461	1	1	rs7824451	C	G	0.34	0.04	0.21	0.03			HMEC				DMRT5	313kb 5' of POU5F1B
8	128114710	1	1	rs7824785	C	T	0.34	0.04	0.21	0.03							4 altered motifs	313kb 5' of POU5F1B
8	128115259	1	1	rs73348257	G	A	0.34	0.04	0.21	0.03								313kb 5' of POU5F1B
8	128115720	1	1	rs6470498	A	G	0.34	0.04	0.21	0.03							DMRT3,Pou1f1,YY1	312kb 5' of POU5F1B
8	128115752	1	1	rs6999725	C	T	0.17	0.03	0.21	0.03							7 altered motifs	312kb 5' of POU5F1B
8	128117863	1	1	rs57462547	C	T	0.49	0.06	0.21	0.03				SK-N-MC			Cdc5,Mef2,TATA	310kb 5' of POU5F1B
8	128118815	1	1	rs7844219	A	G	0.49	0.06	0.21	0.03			Huvec		CEBPB		4 altered motifs	309kb 5' of POU5F1B
8	128119056	1	1	rs6982324	G	C	0.37	0.04	0.21	0.03							11 altered motifs	309kb 5' of POU5F1B
8	128119887	1	1	rs140266678	A	AAG	0.49	0.06	0.22	0.03							8 altered motifs	308kb 5' of POU5F1B
8	128120151	0.85	1	rs187359375	C	T	0.37	0.06	0.21	0.04							26 altered motifs	308kb 5' of POU5F1B
8	128121849	1	1	rs7837051	G	C	0.17	0.03	0.2	0.03							4 altered motifs	306kb 5' of POU5F1B
8	128123394	1	1	rs6470499	T	C	0.49	0.06	0.21	0.03							7 altered motifs	304kb 5' of POU5F1B
8	128123470	1	1	rs7842760	G	A	0.47	0.06	0.21	0.03							Zbtb3	304kb 5' of POU5F1B
8	128124126	1	1	rs1551512	T	G	0.49	0.06	0.21	0.03				NHDF-neo			Maf	304kb 5' of POU5F1B
8	128124916	1	1	rs16901979	C	A	0.47	0.06	0.21	0.03							GATA,HMGN3,Nkx3	303kb 5' of POU5F1B
8	128125195	1	1	rs10505483	C	T	0.47	0.06	0.21	0.03								303kb 5' of POU5F1B
8	128125504	1	1	rs7817677	A	G	0.34	0.04	0.21	0.03							4 altered motifs	302kb 5' of POU5F1B
8	128126798	1	1	rs73350138	T	G	0.48	0.06	0.21	0.03				4 cell types			4 altered motifs	301kb 5' of POU5F1B
8	128127575	0.87	0.95	rs140490841	GGTTT	G	0.18	0.03	0.21	0.03							11 altered motifs	300kb 5' of POU5F1B
8	128128506	1	1	rs12678505	C	T	0.34	0.04	0.21	0.03							4 altered motifs	299kb 5' of POU5F1B
8	128129372	1	1	rs6989838	T	C	0.48	0.06	0.21	0.03							HNF6	298kb 5' of POU5F1B
8	128129985	1	1	rs149437660	G	GAATC	0.48	0.06	0.21	0.03				NHDF-Ad			6 altered motifs	298kb 5' of POU5F1B
8	128130487	1	1	rs7013255	A	G	0.48	0.06	0.21	0.03			NHEK, HMEC				HDAC2,HMG-IY,Ik-2	297kb 5' of POU5F1B
8	128130961	1	1	rs16901984	T	C	0.33	0.04	0.21	0.03					POL2S2,CTCF		4 altered motifs	297kb 5' of POU5F1B
8	128140484	0.91	0.96	rs75949840	G	C	0	0.01	0.2	0.03			HSMM				NRSF,Sin3Ak-20	287kb 5' of POU5F1B
Query SNP: rs10505483 and variants with r2 >= 0.8
chr	pos (hg19)	LD	LD	variant	Ref	Alt	AFR	AMR	ASN	EUR	GERP	Promoter	Enhancer	DNAse	Proteins	eQTL	Motifs	RefSeq	dbSNP
		(r²)	(D')				freq	freq	freq	freq	cons	histone marks	histone marks		bound	tissues	changed	genes	func annot
8	128105187	1	1	rs1073997	A	C	0.45	0.06	0.21	0.03								323kb 5' of POU5F1B
8	128106232	1	1	rs7016828	A	T	0.44	0.06	0.2	0.03				Fibrobl			CEBPB,Mef2,Pou3f2	322kb 5' of POU5F1B
8	128106235	1	1	rs7016830	A	G	0.45	0.06	0.2	0.03				Fibrobl			5 altered motifs	322kb 5' of POU5F1B
8	128106784	1	1	rs12682344	T	G	0.33	0.04	0.21	0.03							Cphx	321kb 5' of POU5F1B
8	128106880	0.96	1	rs6983561	A	C	0.49	0.06	0.21	0.03							CDP,GR	321kb 5' of POU5F1B
8	128107101	1	1	rs16901948	G	A	0.34	0.04	0.21	0.03							Foxa	321kb 5' of POU5F1B
8	128107153	1	1	rs16901949	A	C	0.33	0.04	0.21	0.03							5 altered motifs	321kb 5' of POU5F1B
8	128107192	1	1	rs60681470	G	A	0.47	0.06	0.21	0.03							GR,Zbtb12	321kb 5' of POU5F1B
8	128107243	1	1	rs16901950	G	A	0.33	0.04	0.23	0.03				HL-60				321kb 5' of POU5F1B
8	128107270	1	1	rs16901952	T	C	0.33	0.04	0.21	0.03				HL-60			TCF12,p300	321kb 5' of POU5F1B
8	128107381	1	1	rs58717512	T	A	0.33	0.04	0.21	0.03				HSMMtube,HL-60			NF-kappaB,Pou5f1	320kb 5' of POU5F1B
8	128107637	0.82	1	rs200238550	AT	A	0.15	0.03	0.1	0.03							14 altered motifs	320kb 5' of POU5F1B
8	128107644	1	1	rs7005144	T	A	0.33	0.04	0.21	0.03							6 altered motifs	320kb 5' of POU5F1B
8	128107682	1	1	rs59786353	A	C	0.33	0.04	0.21	0.03							Gm397	320kb 5' of POU5F1B
8	128108060	1	1	rs113924831	G	C	0.32	0.05	0.2	0.03							BRCA1,NF-I,TLX1::NFIC	320kb 5' of POU5F1B
8	128108229	1	1	rs16901953	T	C	0.34	0.04	0.21	0.03							Bcl6b,HMG-IY,STAT	320kb 5' of POU5F1B
8	128108516	1	1	rs61622455	T	C	0.33	0.04	0.21	0.03								319kb 5' of POU5F1B
8	128108593	1	1	rs57435694	T	C	0.33	0.04	0.21	0.03							4 altered motifs	319kb 5' of POU5F1B
8	128108679	1	1	rs7010450	T	G	0.34	0.04	0.21	0.03							4 altered motifs	319kb 5' of POU5F1B
8	128108725	1	1	rs6990420	C	T	0.34	0.04	0.21	0.03							5 altered motifs	319kb 5' of POU5F1B
8	128109356	1	1	rs73344342	G	A	0.34	0.04	0.21	0.03				HL-60			9 altered motifs	318kb 5' of POU5F1B
8	128109530	1	1	rs16901959	A	G	0.34	0.04	0.21	0.03							4 altered motifs	318kb 5' of POU5F1B
8	128109776	0.88	1	rs7826388	C	T	0.17	0.03	0.21	0.03							4 altered motifs	318kb 5' of POU5F1B
8	128109930	1	1	rs7830341	G	A	0.34	0.04	0.21	0.03							5 altered motifs	318kb 5' of POU5F1B
8	128110252	1	1	rs16901966	A	G	0.34	0.04	0.21	0.03							HNF1,Smad	318kb 5' of POU5F1B
8	128110277	1	1	rs16901967	A	G	0.34	0.04	0.21	0.03							TATA	318kb 5' of POU5F1B
8	128110646	1	1	rs7001069	A	G	0.34	0.04	0.21	0.03				HL-60			4 altered motifs	317kb 5' of POU5F1B
8	128111238	1	1	rs7006076	G	A	0.34	0.04	0.2	0.03							Ets,Mef2,ZBTB33	317kb 5' of POU5F1B
8	128111342	1	1	rs7005862	A	G	0.34	0.04	0.21	0.03							5 altered motifs	317kb 5' of POU5F1B
8	128111343	1	1	rs7006251	G	A	0.34	0.04	0.21	0.03							SP1,ZBRK1	317kb 5' of POU5F1B
8	128111456	1	1	rs6988257	T	C	0.34	0.04	0.21	0.03							Fox,Foxj1	316kb 5' of POU5F1B
8	128111470	1	1	rs73348236	C	T	0.33	0.04	0.21	0.03							Pbx3	316kb 5' of POU5F1B
8	128111717	1	1	rs57010632	A	G	0.49	0.06	0.21	0.03							5 altered motifs	316kb 5' of POU5F1B
8	128112097	1	1	rs16901969	A	C	0.34	0.04	0.21	0.03							FXR	316kb 5' of POU5F1B
8	128112179	1	1	rs73348241	T	A	0.34	0.04	0.21	0.03							6 altered motifs	316kb 5' of POU5F1B
8	128112193	1	1	rs73348243	T	A	0.34	0.04	0.21	0.03							Pax-4,SIX5	316kb 5' of POU5F1B
8	128112446	1	1	rs61265543	C	T	0.49	0.06	0.22	0.03				LNCaP				315kb 5' of POU5F1B
8	128112715	1	1	rs16901970	T	G	0.34	0.04	0.21	0.03							4 altered motifs	315kb 5' of POU5F1B
8	128112779	1	1	rs10453084	G	A	0.34	0.04	0.21	0.03				4 cell types				315kb 5' of POU5F1B
8	128112859	1	1	rs6987723	G	A	0.34	0.04	0.21	0.03				16 cell types			Pou2f2	315kb 5' of POU5F1B
8	128113028	1	1	rs6987640	A	T	0.34	0.04	0.21	0.03							5 altered motifs	315kb 5' of POU5F1B
8	128113464	1	1	rs74305597	C	T	0.34	0.04	0.21	0.03							COMP1	314kb 5' of POU5F1B
8	128114461	1	1	rs7824451	C	G	0.34	0.04	0.21	0.03			HMEC				DMRT5	313kb 5' of POU5F1B
8	128114710	1	1	rs7824785	C	T	0.34	0.04	0.21	0.03							4 altered motifs	313kb 5' of POU5F1B
8	128115259	1	1	rs73348257	G	A	0.34	0.04	0.21	0.03								313kb 5' of POU5F1B
8	128115720	1	1	rs6470498	A	G	0.34	0.04	0.21	0.03							DMRT3,Pou1f1,YY1	312kb 5' of POU5F1B
8	128115752	1	1	rs6999725	C	T	0.17	0.03	0.21	0.03							7 altered motifs	312kb 5' of POU5F1B
8	128117863	1	1	rs57462547	C	T	0.49	0.06	0.21	0.03				SK-N-MC			Cdc5,Mef2,TATA	310kb 5' of POU5F1B
8	128118815	1	1	rs7844219	A	G	0.49	0.06	0.21	0.03			Huvec		CEBPB		4 altered motifs	309kb 5' of POU5F1B
8	128119056	1	1	rs6982324	G	C	0.37	0.04	0.21	0.03							11 altered motifs	309kb 5' of POU5F1B
8	128119887	1	1	rs140266678	A	AAG	0.49	0.06	0.22	0.03							8 altered motifs	308kb 5' of POU5F1B
8	128120151	0.85	1	rs187359375	C	T	0.37	0.06	0.21	0.04							26 altered motifs	308kb 5' of POU5F1B
8	128121849	1	1	rs7837051	G	C	0.17	0.03	0.2	0.03							4 altered motifs	306kb 5' of POU5F1B
8	128123394	1	1	rs6470499	T	C	0.49	0.06	0.21	0.03							7 altered motifs	304kb 5' of POU5F1B
8	128123470	1	1	rs7842760	G	A	0.47	0.06	0.21	0.03							Zbtb3	304kb 5' of POU5F1B
8	128124126	1	1	rs1551512	T	G	0.49	0.06	0.21	0.03				NHDF-neo			Maf	304kb 5' of POU5F1B
8	128124916	1	1	rs16901979	C	A	0.47	0.06	0.21	0.03							GATA,HMGN3,Nkx3	303kb 5' of POU5F1B
8	128125195	1	1	rs10505483	C	T	0.47	0.06	0.21	0.03								303kb 5' of POU5F1B
8	128125504	1	1	rs7817677	A	G	0.34	0.04	0.21	0.03							4 altered motifs	302kb 5' of POU5F1B
8	128126798	1	1	rs73350138	T	G	0.48	0.06	0.21	0.03				4 cell types			4 altered motifs	301kb 5' of POU5F1B
8	128127575	0.87	0.95	rs140490841	GGTTT	G	0.18	0.03	0.21	0.03							11 altered motifs	300kb 5' of POU5F1B
8	128128506	1	1	rs12678505	C	T	0.34	0.04	0.21	0.03							4 altered motifs	299kb 5' of POU5F1B
8	128129372	1	1	rs6989838	T	C	0.48	0.06	0.21	0.03							HNF6	298kb 5' of POU5F1B
8	128129985	1	1	rs149437660	G	GAATC	0.48	0.06	0.21	0.03				NHDF-Ad			6 altered motifs	298kb 5' of POU5F1B
8	128130487	1	1	rs7013255	A	G	0.48	0.06	0.21	0.03			NHEK, HMEC				HDAC2,HMG-IY,Ik-2	297kb 5' of POU5F1B
8	128130961	1	1	rs16901984	T	C	0.33	0.04	0.21	0.03					POL2S2,CTCF		4 altered motifs	297kb 5' of POU5F1B
8	128140484	0.91	0.96	rs75949840	G	C	0	0.01	0.2	0.03			HSMM				NRSF,Sin3Ak-20	287kb 5' of POU5F1B
Query SNP: rs16902094 and variants with r2 >= 0.8
chr	pos (hg19)	LD	LD	variant	Ref	Alt	AFR	AMR	ASN	EUR	GERP	Promoter	Enhancer	DNAse	Proteins	eQTL	Motifs	RefSeq	dbSNP
		(r²)	(D')				freq	freq	freq	freq	cons	histone marks	histone marks		bound	tissues	changed	genes	func annot
8	128320346	1	1	rs16902094	A	G	0.11	0.12	0.25	0.16			4 cell types				VDR	108kb 5' of POU5F1B
8	128320509	0.96	0.99	rs143229300	TTTTTG	T	0.06	0.11	0.23	0.16			GM12878, HMEC				5 altered motifs	107kb 5' of POU5F1B
8	128320976	0.93	0.99	rs74822356	C	G	0.07	0.12	0.24	0.17			HMEC, GM12878				SP1,Smad3,ZBRK1	107kb 5' of POU5F1B
8	128321413	0.93	0.99	rs72728057	A	C	0.11	0.14	0.25	0.17			GM12878				SRF	106kb 5' of POU5F1B
8	128321483	0.93	0.99	rs72728059	T	C	0.11	0.14	0.25	0.17								106kb 5' of POU5F1B
8	128321583	0.93	0.99	rs72728061	T	C	0.11	0.14	0.25	0.17							CTCFL,SIX5	106kb 5' of POU5F1B
8	128321684	0.97	0.99	rs16902095	G	T	0.11	0.13	0.25	0.16							Foxj2	106kb 5' of POU5F1B
8	128323157	0.93	0.97	rs60163266	G	A	0.11	0.12	0.25	0.16							Dobox4,Hoxa5	105kb 5' of POU5F1B
8	128323724	0.93	0.97	rs56736364	C	T	0.11	0.12	0.25	0.16				pHTE			9 altered motifs	104kb 5' of POU5F1B
8	128323731	0.91	0.97	rs34585331	T	G	0.06	0.12	0.25	0.17				pHTE			21 altered motifs	104kb 5' of POU5F1B
8	128323891	0.9	0.97	rs4506170	T	C	0.11	0.13	0.25	0.17		K562	H1	MCF-7,Huh-7,NT2-D1			Hdx	104kb 5' of POU5F1B
8	128323951	0.93	0.97	rs151204419	AG	A	0.11	0.12	0.25	0.16		K562	H1	NT2-D1			6 altered motifs	104kb 5' of POU5F1B
8	128324071	0.85	0.96	rs139988765	T	C	0.11	0.12	0.24	0.15		K562, H1	HepG2				ATF3,E2A,Nr2f2	104kb 5' of POU5F1B
8	128324718	0.9	0.97	rs192955651	A	C	0.09	0.13	0.26	0.17							5 altered motifs	103kb 5' of POU5F1B
8	128326801	0.9	0.96	rs151184050	A	C	0.11	0.12	0.26	0.16							Foxa	101kb 5' of POU5F1B
8	128327210	0.85	0.95	rs186307710	C	G	0.09	0.11	0.24	0.15							4 altered motifs	101kb 5' of POU5F1B
8	128327419	0.84	0.96	rs138105578	A	G	0.06	0.1	0.23	0.15							Pbx-1,Pou2f2	100kb 5' of POU5F1B
8	128327457	0.84	0.96	rs140846233	C	T	0.07	0.1	0.23	0.15								100kb 5' of POU5F1B
8	128330555	0.85	0.92	rs77635060	G	C	0.1	0.12	0.25	0.16				GM19239,H9ES			Arid5a,Foxj2,Sox	97kb 5' of POU5F1B
8	128331510	0.84	0.92	rs146529058	G	A	0.11	0.12	0.25	0.16								96kb 5' of POU5F1B
8	128332968	0.83	0.92	rs186935985	G	A	0.06	0.12	0.25	0.16							34 altered motifs	95kb 5' of POU5F1B
8	128333103	0.84	0.92	rs138867633	A	AT	0.11	0.13	0.25	0.16							19 altered motifs	95kb 5' of POU5F1B
8	128333220	0.84	0.92	rs72712308	T	C	0.11	0.12	0.25	0.16			HepG2	pHTE				95kb 5' of POU5F1B
8	128333565	0.84	0.92	rs72712310	G	A	0.11	0.13	0.25	0.16				WI-38			HDAC2,ZEB1,p300	94kb 5' of POU5F1B
8	128335079	0.81	0.9	rs55717424	A	G	0.12	0.12	0.25	0.16				H1-hESC,H9ES,NT2-D1			9 altered motifs	93kb 5' of POU5F1B
8	128335536	0.81	0.9	rs58104177	G	A	0.12	0.12	0.25	0.16				HL-60				92kb 5' of POU5F1B
Query SNP: rs445114 and variants with r2 >= 0.8
chr	pos (hg19)	LD	LD	variant	Ref	Alt	AFR	AMR	ASN	EUR	GERP	Promoter	Enhancer	DNAse	Proteins	eQTL	Motifs	RefSeq	dbSNP
		(r²)	(D')				freq	freq	freq	freq	cons	histone marks	histone marks		bound	tissues	changed	genes	func annot
8	128321202	0.9	0.99	rs7838810	T	C	0.25	0.22	0.41	0.33			GM12878				10 altered motifs	107kb 5' of POU5F1B
8	128323181	1	1	rs445114	T	C	0.71	0.36	0.45	0.35								105kb 5' of POU5F1B
8	128323819	0.94	0.99	rs378854	C	T	0.21	0.3	0.38	0.34		K562	H1	MCF-7,Huh-7,H7-hESC			5 altered motifs	104kb 5' of POU5F1B
8	128323874	0.98	1	rs421094	G	A	0.32	0.3	0.42	0.34		K562	H1	MCF-7,Huh-7,H7-hESC			4 altered motifs	104kb 5' of POU5F1B
8	128324147	0.86	1	rs382434	C	T	0.35	0.31	0.43	0.31		K562, H1	HepG2					104kb 5' of POU5F1B
8	128325183	0.88	0.97	rs7832541	T	C	0.59	0.35	0.42	0.33								103kb 5' of POU5F1B
8	128327641	0.94	0.99	rs618477	C	G	0.35	0.34	0.42	0.34							NERF1a	100kb 5' of POU5F1B
8	128334900	0.8	0.92	rs13256367	A	C	0.21	0.21	0.37	0.33				6 cell types				93kb 5' of POU5F1B
8	128335673	0.87	0.94	rs620861	G	A	0.35	0.34	0.45	0.35							NERF1a,Spdef	92kb 5' of POU5F1B
8	128335796	0.87	0.94	rs443053	G	T	0.35	0.34	0.45	0.35							Foxa,OTX	92kb 5' of POU5F1B
Query SNP: rs6983267 and variants with r2 >= 0.8
chr	pos (hg19)	LD	LD	variant	Ref	Alt	AFR	AMR	ASN	EUR	GERP	Promoter	Enhancer	DNAse	Proteins	eQTL	Motifs	RefSeq	dbSNP
		(r²)	(D')				freq	freq	freq	freq	cons	histone marks	histone marks		bound	tissues	changed	genes	func annot
8	128407443	0.92	1	rs10505477	A	G	0.13	0.45	0.64	0.54			NHEK, HMEC	HeLa-S3,HConF			5 altered motifs	20kb 5' of POU5F1B
8	128410948	0.91	0.98	rs12682374	C	G	0.11	0.44	0.63	0.53			HMEC, NHEK, HepG2		POL2		4 altered motifs	17kb 5' of POU5F1B
8	128413305	1	1	rs6983267	G	T	0.07	0.44	0.64	0.52			NHEK, HMEC, HepG2	Caco-2	5 bound proteins		AP-1,Sox,TCF4	15kb 5' of POU5F1B
Query SNP: rs1447295 and variants with r2 >= 0.8
chr	pos (hg19)	LD	LD	variant	Ref	Alt	AFR	AMR	ASN	EUR	GERP	Promoter	Enhancer	DNAse	Proteins	eQTL	Motifs	RefSeq	dbSNP
		(r²)	(D')				freq	freq	freq	freq	cons	histone marks	histone marks		bound	tissues	changed	genes	func annot
8	128472642	1	1	rs1447292	T	C	0.62	0.88	0.85	0.89							Gfi1,Gfi1b	LOC727677	intronic
8	128483914	1	1	rs4871801	T	C	0.82	0.9	0.84	0.89					STAT3		AP-1	LOC727677	intronic
8	128484181	1	1	rs6470518	G	A	0.82	0.9	0.85	0.89			HSMM				4 altered motifs	LOC727677	intronic
8	128484223	1	1	rs6470519	A	C	0.82	0.9	0.85	0.89			HSMM					LOC727677	intronic
8	128484333	1	1	rs6470520	T	C	0.7	0.9	0.85	0.89			HSMM	Medullo,SK-N-MC			AP-2rep	LOC727677	intronic
8	128484399	1	1	rs7818556	G	A	0.61	0.89	0.85	0.89			HSMM	SK-N-MC			4 altered motifs	LOC727677	intronic
8	128485038	1	1	rs1447295	A	C	0.63	0.89	0.84	0.89			HSMM, GM12878	A549	PU1		Myc	LOC727677	intronic
8	128485640	1	1	rs4871802	C	A	0.63	0.89	0.84	0.89			HSMM				4 altered motifs	LOC727677	intronic
8	128485964	1	1	rs10109700	A	G	0.63	0.89	0.84	0.89			HSMM					LOC727677	intronic
8	128489199	1	1	rs7826179	T	C	1	0.92	0.84	0.89			HMEC					LOC727677	intronic
8	128494481	0.96	0.99	rs9643226	C	G	0.89	0.92	0.84	0.89							AIRE,Sox	96bp 5' of LOC727677
8	128495359	0.96	0.99	rs1447296	T	C	0.85	0.92	0.84	0.89							STAT,Znf143	974bp 5' of LOC727677
8	128496412	0.94	0.97	rs11995378	A	G	0.84	0.91	0.84	0.89							EWSR1-FLI1,HDAC2,p300	2kb 5' of LOC727677
8	128498504	0.96	0.99	rs4431561	T	C	0.83	0.92	0.84	0.89							8 altered motifs	4.1kb 5' of LOC727677
8	128501150	0.91	0.97	rs10808558	A	G	0.91	0.92	0.84	0.88							7 altered motifs	6.8kb 5' of LOC727677
8	128516952	0.97	1	rs7832031	A	G	0.97	0.93	0.84	0.89							BCL,NRSF	23kb 5' of LOC727677
8	128517573	0.96	0.99	rs4242382	A	G	0.72	0.9	0.84	0.89			GM12878	GM19238			AP-2,RBP-Jkappa,Znf143	23kb 5' of LOC727677
8	128518015	0.97	1	rs4314621	G	A	0.86	0.92	0.84	0.89			GM12878	GM19240,Adult_CD4_Th0	NFKB		Hoxa5,Maf	24kb 5' of LOC727677
8	128518554	0.97	1	rs4242384	C	A	0.86	0.92	0.85	0.89			GM12878, Huvec				Foxf1,Foxj1,NRSF	24kb 5' of LOC727677
8	128519171	0.97	1	rs9297759	A	C	0.86	0.92	0.85	0.89			Huvec, NHLF, HSMM				21 altered motifs	25kb 5' of LOC727677
8	128520173	0.97	1	rs7812429	A	G	0.92	0.93	0.85	0.89			NHLF, Huvec, HSMM	5 cell types	GATA2,POL2			26kb 5' of LOC727677
8	128520479	0.97	1	rs7812894	A	T	0.85	0.92	0.85	0.89			NHLF, Huvec, HSMM				NF-kappaB,Pou2f2	26kb 5' of LOC727677
8	128522202	0.97	1	rs7814837	T	G	0.92	0.93	0.84	0.89			4 cell types	Urothelia			GATA	28kb 5' of LOC727677
8	128524414	0.95	0.97	rs7824868	T	C	0.97	0.92	0.84	0.89							5 altered motifs	30kb 5' of LOC727677
8	128528435	0.97	1	rs4582524	G	C	0.95	0.93	0.84	0.89							10 altered motifs	34kb 5' of LOC727677
8	128528533	0.82	0.97	rs4641026	G	A	0.63	0.85	0.75	0.87							TAL1	34kb 5' of LOC727677
8	128529033	0.82	0.97	rs4498506	A	T	0.5	0.84	0.76	0.87								35kb 5' of LOC727677
8	128529116	0.82	0.97	rs4297007	G	A	0.62	0.85	0.76	0.87							GATA	35kb 5' of LOC727677
8	128529229	0.82	0.97	rs4242385	G	T	0.6	0.85	0.76	0.87							4 altered motifs	35kb 5' of LOC727677
8	128530616	0.97	1	rs13255059	A	G	0.95	0.93	0.84	0.89							VDR	36kb 5' of LOC727677
8	128531689	0.97	1	rs11986220	A	T	0.95	0.93	0.84	0.89				LNCaP			27 altered motifs	37kb 5' of LOC727677
8	128531873	0.82	0.97	rs11988857	G	A	0.58	0.85	0.75	0.87							10 altered motifs	37kb 5' of LOC727677
8	128532137	0.97	1	rs10090154	T	C	0.83	0.93	0.84	0.89				LNCaP			8 altered motifs	38kb 5' of LOC727677
8	128532399	0.97	1	rs4515512	A	G	0.91	0.93	0.84	0.89							GR,Myf,YY1	38kb 5' of LOC727677
8	128533442	0.89	0.96	rs7824776	C	T	0.85	0.93	0.84	0.88							Dobox4,NERF1a	39kb 5' of LOC727677
8	128533473	0.83	0.95	rs7843031	T	C	0.84	0.93	0.84	0.88							8 altered motifs	39kb 5' of LOC727677
8	128534755	0.86	0.95	rs12545648	C	T	0.94	0.93	0.84	0.88							4 altered motifs	40kb 5' of LOC727677
8	128538824	0.87	0.95	rs8180905	A	G,T	0.94	0.92	0.84	0.89								44kb 5' of LOC727677
8	128539360	0.86	0.95	rs7837688	T	G	0.94	0.92	0.84	0.88							Egr-1,GR,Sox	45kb 5' of LOC727677
8	128544812	0.83	0.93	rs6470529	G	C	0.93	0.92	0.85	0.88							AIRE,RREB-1	50kb 5' of LOC727677
8	128545001	0.81	0.92	rs11300434	CA	C	0.93	0.92	0.85	0.88							Pou2f2	51kb 5' of LOC727677
8	128547942	0.82	0.91	rs4871813	T	G	0.92	0.92	0.86	0.89							6 altered motifs	54kb 5' of LOC727677
Query SNP: rs4242382 and variants with r2 >= 0.8
chr	pos (hg19)	LD	LD	variant	Ref	Alt	AFR	AMR	ASN	EUR	GERP	Promoter	Enhancer	DNAse	Proteins	eQTL	Motifs	RefSeq	dbSNP
		(r²)	(D')				freq	freq	freq	freq	cons	histone marks	histone marks		bound	tissues	changed	genes	func annot
8	128472642	0.96	0.99	rs1447292	T	C	0.62	0.88	0.85	0.89							Gfi1,Gfi1b	LOC727677	intronic
8	128483914	0.96	0.99	rs4871801	T	C	0.82	0.9	0.84	0.89					STAT3		AP-1	LOC727677	intronic
8	128484181	0.96	0.99	rs6470518	G	A	0.82	0.9	0.85	0.89			HSMM				4 altered motifs	LOC727677	intronic
8	128484223	0.96	0.99	rs6470519	A	C	0.82	0.9	0.85	0.89			HSMM					LOC727677	intronic
8	128484333	0.96	0.99	rs6470520	T	C	0.7	0.9	0.85	0.89			HSMM	Medullo,SK-N-MC			AP-2rep	LOC727677	intronic
8	128484399	0.96	0.99	rs7818556	G	A	0.61	0.89	0.85	0.89			HSMM	SK-N-MC			4 altered motifs	LOC727677	intronic
8	128485038	0.96	0.99	rs1447295	A	C	0.63	0.89	0.84	0.89			HSMM, GM12878	A549	PU1		Myc	LOC727677	intronic
8	128485640	0.96	0.99	rs4871802	C	A	0.63	0.89	0.84	0.89			HSMM				4 altered motifs	LOC727677	intronic
8	128485964	0.96	0.99	rs10109700	A	G	0.63	0.89	0.84	0.89			HSMM					LOC727677	intronic
8	128489199	0.96	0.99	rs7826179	T	C	1	0.92	0.84	0.89			HMEC					LOC727677	intronic
8	128494481	0.97	0.99	rs9643226	C	G	0.89	0.92	0.84	0.89							AIRE,Sox	96bp 5' of LOC727677
8	128495359	0.97	0.99	rs1447296	T	C	0.85	0.92	0.84	0.89							STAT,Znf143	974bp 5' of LOC727677
8	128496412	0.95	0.99	rs11995378	A	G	0.84	0.91	0.84	0.89							EWSR1-FLI1,HDAC2,p300	2kb 5' of LOC727677
8	128498504	0.97	0.99	rs4431561	T	C	0.83	0.92	0.84	0.89							8 altered motifs	4.1kb 5' of LOC727677
8	128501150	0.92	0.99	rs10808558	A	G	0.91	0.92	0.84	0.88							7 altered motifs	6.8kb 5' of LOC727677
8	128516952	0.99	1	rs7832031	A	G	0.97	0.93	0.84	0.89							BCL,NRSF	23kb 5' of LOC727677
8	128517573	1	1	rs4242382	A	G	0.72	0.9	0.84	0.89			GM12878	GM19238			AP-2,RBP-Jkappa,Znf143	23kb 5' of LOC727677
8	128518015	0.99	1	rs4314621	G	A	0.86	0.92	0.84	0.89			GM12878	GM19240,Adult_CD4_Th0	NFKB		Hoxa5,Maf	24kb 5' of LOC727677
8	128518554	0.99	1	rs4242384	C	A	0.86	0.92	0.85	0.89			GM12878, Huvec				Foxf1,Foxj1,NRSF	24kb 5' of LOC727677
8	128519171	0.99	1	rs9297759	A	C	0.86	0.92	0.85	0.89			Huvec, NHLF, HSMM				21 altered motifs	25kb 5' of LOC727677
8	128520173	0.99	1	rs7812429	A	G	0.92	0.93	0.85	0.89			NHLF, Huvec, HSMM	5 cell types	GATA2,POL2			26kb 5' of LOC727677
8	128520479	0.99	1	rs7812894	A	T	0.85	0.92	0.85	0.89			NHLF, Huvec, HSMM				NF-kappaB,Pou2f2	26kb 5' of LOC727677
8	128522202	0.99	1	rs7814837	T	G	0.92	0.93	0.84	0.89			4 cell types	Urothelia			GATA	28kb 5' of LOC727677
8	128524414	0.96	0.99	rs7824868	T	C	0.97	0.92	0.84	0.89							5 altered motifs	30kb 5' of LOC727677
8	128528435	0.99	1	rs4582524	G	C	0.95	0.93	0.84	0.89							10 altered motifs	34kb 5' of LOC727677
8	128528533	0.84	0.99	rs4641026	G	A	0.63	0.85	0.75	0.87							TAL1	34kb 5' of LOC727677
8	128529033	0.84	0.99	rs4498506	A	T	0.5	0.84	0.76	0.87								35kb 5' of LOC727677
8	128529116	0.84	0.99	rs4297007	G	A	0.62	0.85	0.76	0.87							GATA	35kb 5' of LOC727677
8	128529229	0.84	0.99	rs4242385	G	T	0.6	0.85	0.76	0.87							4 altered motifs	35kb 5' of LOC727677
8	128530616	0.99	1	rs13255059	A	G	0.95	0.93	0.84	0.89							VDR	36kb 5' of LOC727677
8	128531689	0.99	1	rs11986220	A	T	0.95	0.93	0.84	0.89				LNCaP			27 altered motifs	37kb 5' of LOC727677
8	128531873	0.84	0.99	rs11988857	G	A	0.58	0.85	0.75	0.87							10 altered motifs	37kb 5' of LOC727677
8	128532137	0.99	1	rs10090154	T	C	0.83	0.93	0.84	0.89				LNCaP			8 altered motifs	38kb 5' of LOC727677
8	128532399	0.99	1	rs4515512	A	G	0.91	0.93	0.84	0.89							GR,Myf,YY1	38kb 5' of LOC727677
8	128533442	0.9	0.97	rs7824776	C	T	0.85	0.93	0.84	0.88							Dobox4,NERF1a	39kb 5' of LOC727677
8	128533473	0.84	0.96	rs7843031	T	C	0.84	0.93	0.84	0.88							8 altered motifs	39kb 5' of LOC727677
8	128534755	0.87	0.96	rs12545648	C	T	0.94	0.93	0.84	0.88							4 altered motifs	40kb 5' of LOC727677
8	128538824	0.89	0.96	rs8180905	A	G,T	0.94	0.92	0.84	0.89								44kb 5' of LOC727677
8	128539360	0.87	0.96	rs7837688	T	G	0.94	0.92	0.84	0.88							Egr-1,GR,Sox	45kb 5' of LOC727677
8	128544812	0.84	0.95	rs6470529	G	C	0.93	0.92	0.85	0.88							AIRE,RREB-1	50kb 5' of LOC727677
8	128545001	0.83	0.93	rs11300434	CA	C	0.93	0.92	0.85	0.88							Pou2f2	51kb 5' of LOC727677
8	128547942	0.83	0.92	rs4871813	T	G	0.92	0.92	0.86	0.89							6 altered motifs	54kb 5' of LOC727677
Query SNP: rs4242384 and variants with r2 >= 0.8
chr	pos (hg19)	LD	LD	variant	Ref	Alt	AFR	AMR	ASN	EUR	GERP	Promoter	Enhancer	DNAse	Proteins	eQTL	Motifs	RefSeq	dbSNP
		(r²)	(D')				freq	freq	freq	freq	cons	histone marks	histone marks		bound	tissues	changed	genes	func annot
8	128472642	0.97	1	rs1447292	T	C	0.62	0.88	0.85	0.89							Gfi1,Gfi1b	LOC727677	intronic
8	128483914	0.97	1	rs4871801	T	C	0.82	0.9	0.84	0.89					STAT3		AP-1	LOC727677	intronic
8	128484181	0.97	1	rs6470518	G	A	0.82	0.9	0.85	0.89			HSMM				4 altered motifs	LOC727677	intronic
8	128484223	0.97	1	rs6470519	A	C	0.82	0.9	0.85	0.89			HSMM					LOC727677	intronic
8	128484333	0.97	1	rs6470520	T	C	0.7	0.9	0.85	0.89			HSMM	Medullo,SK-N-MC			AP-2rep	LOC727677	intronic
8	128484399	0.97	1	rs7818556	G	A	0.61	0.89	0.85	0.89			HSMM	SK-N-MC			4 altered motifs	LOC727677	intronic
8	128485038	0.97	1	rs1447295	A	C	0.63	0.89	0.84	0.89			HSMM, GM12878	A549	PU1		Myc	LOC727677	intronic
8	128485640	0.97	1	rs4871802	C	A	0.63	0.89	0.84	0.89			HSMM				4 altered motifs	LOC727677	intronic
8	128485964	0.97	1	rs10109700	A	G	0.63	0.89	0.84	0.89			HSMM					LOC727677	intronic
8	128489199	0.97	1	rs7826179	T	C	1	0.92	0.84	0.89			HMEC					LOC727677	intronic
8	128494481	0.99	1	rs9643226	C	G	0.89	0.92	0.84	0.89							AIRE,Sox	96bp 5' of LOC727677
8	128495359	0.99	1	rs1447296	T	C	0.85	0.92	0.84	0.89							STAT,Znf143	974bp 5' of LOC727677
8	128496412	0.96	1	rs11995378	A	G	0.84	0.91	0.84	0.89							EWSR1-FLI1,HDAC2,p300	2kb 5' of LOC727677
8	128498504	0.99	1	rs4431561	T	C	0.83	0.92	0.84	0.89							8 altered motifs	4.1kb 5' of LOC727677
8	128501150	0.94	1	rs10808558	A	G	0.91	0.92	0.84	0.88							7 altered motifs	6.8kb 5' of LOC727677
8	128516952	1	1	rs7832031	A	G	0.97	0.93	0.84	0.89							BCL,NRSF	23kb 5' of LOC727677
8	128517573	0.99	1	rs4242382	A	G	0.72	0.9	0.84	0.89			GM12878	GM19238			AP-2,RBP-Jkappa,Znf143	23kb 5' of LOC727677
8	128518015	1	1	rs4314621	G	A	0.86	0.92	0.84	0.89			GM12878	GM19240,Adult_CD4_Th0	NFKB		Hoxa5,Maf	24kb 5' of LOC727677
8	128518554	1	1	rs4242384	C	A	0.86	0.92	0.85	0.89			GM12878, Huvec				Foxf1,Foxj1,NRSF	24kb 5' of LOC727677
8	128519171	1	1	rs9297759	A	C	0.86	0.92	0.85	0.89			Huvec, NHLF, HSMM				21 altered motifs	25kb 5' of LOC727677
8	128520173	1	1	rs7812429	A	G	0.92	0.93	0.85	0.89			NHLF, Huvec, HSMM	5 cell types	GATA2,POL2			26kb 5' of LOC727677
8	128520479	1	1	rs7812894	A	T	0.85	0.92	0.85	0.89			NHLF, Huvec, HSMM				NF-kappaB,Pou2f2	26kb 5' of LOC727677
8	128522202	1	1	rs7814837	T	G	0.92	0.93	0.84	0.89			4 cell types	Urothelia			GATA	28kb 5' of LOC727677
8	128524414	0.97	1	rs7824868	T	C	0.97	0.92	0.84	0.89							5 altered motifs	30kb 5' of LOC727677
8	128528435	1	1	rs4582524	G	C	0.95	0.93	0.84	0.89							10 altered motifs	34kb 5' of LOC727677
8	128528533	0.85	1	rs4641026	G	A	0.63	0.85	0.75	0.87							TAL1	34kb 5' of LOC727677
8	128529033	0.85	1	rs4498506	A	T	0.5	0.84	0.76	0.87								35kb 5' of LOC727677
8	128529116	0.85	1	rs4297007	G	A	0.62	0.85	0.76	0.87							GATA	35kb 5' of LOC727677
8	128529229	0.85	1	rs4242385	G	T	0.6	0.85	0.76	0.87							4 altered motifs	35kb 5' of LOC727677
8	128530616	1	1	rs13255059	A	G	0.95	0.93	0.84	0.89							VDR	36kb 5' of LOC727677
8	128531689	1	1	rs11986220	A	T	0.95	0.93	0.84	0.89				LNCaP			27 altered motifs	37kb 5' of LOC727677
8	128531873	0.85	1	rs11988857	G	A	0.58	0.85	0.75	0.87							10 altered motifs	37kb 5' of LOC727677
8	128532137	1	1	rs10090154	T	C	0.83	0.93	0.84	0.89				LNCaP			8 altered motifs	38kb 5' of LOC727677
8	128532399	1	1	rs4515512	A	G	0.91	0.93	0.84	0.89							GR,Myf,YY1	38kb 5' of LOC727677
8	128533442	0.91	0.99	rs7824776	C	T	0.85	0.93	0.84	0.88							Dobox4,NERF1a	39kb 5' of LOC727677
8	128533473	0.85	0.97	rs7843031	T	C	0.84	0.93	0.84	0.88							8 altered motifs	39kb 5' of LOC727677
8	128534755	0.89	0.97	rs12545648	C	T	0.94	0.93	0.84	0.88							4 altered motifs	40kb 5' of LOC727677
8	128538824	0.9	0.97	rs8180905	A	G,T	0.94	0.92	0.84	0.89								44kb 5' of LOC727677
8	128539360	0.89	0.97	rs7837688	T	G	0.94	0.92	0.84	0.88							Egr-1,GR,Sox	45kb 5' of LOC727677
8	128544812	0.85	0.96	rs6470529	G	C	0.93	0.92	0.85	0.88							AIRE,RREB-1	50kb 5' of LOC727677
8	128545001	0.84	0.95	rs11300434	CA	C	0.93	0.92	0.85	0.88							Pou2f2	51kb 5' of LOC727677
8	128547942	0.85	0.93	rs4871813	T	G	0.92	0.92	0.86	0.89							6 altered motifs	54kb 5' of LOC727677
Query SNP: rs7837688 and variants with r2 >= 0.8
chr	pos (hg19)	LD	LD	variant	Ref	Alt	AFR	AMR	ASN	EUR	GERP	Promoter	Enhancer	DNAse	Proteins	eQTL	Motifs	RefSeq	dbSNP
		(r²)	(D')				freq	freq	freq	freq	cons	histone marks	histone marks		bound	tissues	changed	genes	func annot
8	128472642	0.86	0.95	rs1447292	T	C	0.62	0.88	0.85	0.89							Gfi1,Gfi1b	LOC727677	intronic
8	128483914	0.86	0.95	rs4871801	T	C	0.82	0.9	0.84	0.89					STAT3		AP-1	LOC727677	intronic
8	128484181	0.86	0.95	rs6470518	G	A	0.82	0.9	0.85	0.89			HSMM				4 altered motifs	LOC727677	intronic
8	128484223	0.86	0.95	rs6470519	A	C	0.82	0.9	0.85	0.89			HSMM					LOC727677	intronic
8	128484333	0.86	0.95	rs6470520	T	C	0.7	0.9	0.85	0.89			HSMM	Medullo,SK-N-MC			AP-2rep	LOC727677	intronic
8	128484399	0.86	0.95	rs7818556	G	A	0.61	0.89	0.85	0.89			HSMM	SK-N-MC			4 altered motifs	LOC727677	intronic
8	128485038	0.86	0.95	rs1447295	A	C	0.63	0.89	0.84	0.89			HSMM, GM12878	A549	PU1		Myc	LOC727677	intronic
8	128485640	0.86	0.95	rs4871802	C	A	0.63	0.89	0.84	0.89			HSMM				4 altered motifs	LOC727677	intronic
8	128485964	0.86	0.95	rs10109700	A	G	0.63	0.89	0.84	0.89			HSMM					LOC727677	intronic
8	128489199	0.86	0.95	rs7826179	T	C	1	0.92	0.84	0.89			HMEC					LOC727677	intronic
8	128494481	0.87	0.96	rs9643226	C	G	0.89	0.92	0.84	0.89							AIRE,Sox	96bp 5' of LOC727677
8	128495359	0.87	0.96	rs1447296	T	C	0.85	0.92	0.84	0.89							STAT,Znf143	974bp 5' of LOC727677
8	128496412	0.85	0.93	rs11995378	A	G	0.84	0.91	0.84	0.89							EWSR1-FLI1,HDAC2,p300	2kb 5' of LOC727677
8	128498504	0.87	0.96	rs4431561	T	C	0.83	0.92	0.84	0.89							8 altered motifs	4.1kb 5' of LOC727677
8	128501150	0.83	0.91	rs10808558	A	G	0.91	0.92	0.84	0.88							7 altered motifs	6.8kb 5' of LOC727677
8	128516952	0.89	0.97	rs7832031	A	G	0.97	0.93	0.84	0.89							BCL,NRSF	23kb 5' of LOC727677
8	128517573	0.87	0.96	rs4242382	A	G	0.72	0.9	0.84	0.89			GM12878	GM19238			AP-2,RBP-Jkappa,Znf143	23kb 5' of LOC727677
8	128518015	0.89	0.97	rs4314621	G	A	0.86	0.92	0.84	0.89			GM12878	GM19240,Adult_CD4_Th0	NFKB		Hoxa5,Maf	24kb 5' of LOC727677
8	128518554	0.89	0.97	rs4242384	C	A	0.86	0.92	0.85	0.89			GM12878, Huvec				Foxf1,Foxj1,NRSF	24kb 5' of LOC727677
8	128519171	0.89	0.97	rs9297759	A	C	0.86	0.92	0.85	0.89			Huvec, NHLF, HSMM				21 altered motifs	25kb 5' of LOC727677
8	128520173	0.89	0.97	rs7812429	A	G	0.92	0.93	0.85	0.89			NHLF, Huvec, HSMM	5 cell types	GATA2,POL2			26kb 5' of LOC727677
8	128520479	0.89	0.97	rs7812894	A	T	0.85	0.92	0.85	0.89			NHLF, Huvec, HSMM				NF-kappaB,Pou2f2	26kb 5' of LOC727677
8	128522202	0.89	0.97	rs7814837	T	G	0.92	0.93	0.84	0.89			4 cell types	Urothelia			GATA	28kb 5' of LOC727677
8	128524414	0.86	0.95	rs7824868	T	C	0.97	0.92	0.84	0.89							5 altered motifs	30kb 5' of LOC727677
8	128528435	0.89	0.97	rs4582524	G	C	0.95	0.93	0.84	0.89							10 altered motifs	34kb 5' of LOC727677
8	128530616	0.89	0.97	rs13255059	A	G	0.95	0.93	0.84	0.89							VDR	36kb 5' of LOC727677
8	128531689	0.89	0.97	rs11986220	A	T	0.95	0.93	0.84	0.89				LNCaP			27 altered motifs	37kb 5' of LOC727677
8	128532137	0.89	0.97	rs10090154	T	C	0.83	0.93	0.84	0.89				LNCaP			8 altered motifs	38kb 5' of LOC727677
8	128532399	0.89	0.97	rs4515512	A	G	0.91	0.93	0.84	0.89							GR,Myf,YY1	38kb 5' of LOC727677
8	128533442	0.97	0.99	rs7824776	C	T	0.85	0.93	0.84	0.88							Dobox4,NERF1a	39kb 5' of LOC727677
8	128533473	0.94	0.99	rs7843031	T	C	0.84	0.93	0.84	0.88							8 altered motifs	39kb 5' of LOC727677
8	128533993	0.84	0.99	rs4645527	G	A	0.78	0.86	0.76	0.87							GCNF,Mef2,STAT	40kb 5' of LOC727677
8	128534230	0.84	0.99	rs4599771	G	A	0.78	0.86	0.76	0.87							4 altered motifs	40kb 5' of LOC727677
8	128534361	0.84	0.99	rs4531012	G	A	0.77	0.86	0.76	0.87							6 altered motifs	40kb 5' of LOC727677
8	128534587	0.84	0.99	rs9656967	T	A	0.77	0.86	0.75	0.87							PPAR	40kb 5' of LOC727677
8	128534755	0.97	0.99	rs12545648	C	T	0.94	0.93	0.84	0.88							4 altered motifs	40kb 5' of LOC727677
8	128535635	0.83	0.99	rs7005132	A	G	0.9	0.92	0.83	0.87							HEY1,Pax-4,Sin3Ak-20	41kb 5' of LOC727677
8	128538824	0.99	1	rs8180905	A	G,T	0.94	0.92	0.84	0.89								44kb 5' of LOC727677
8	128539360	1	1	rs7837688	T	G	0.94	0.92	0.84	0.88							Egr-1,GR,Sox	45kb 5' of LOC727677
8	128541093	0.88	0.99	rs4242386	C	T	0.92	0.92	0.85	0.87							AP-4,Evi-1,GATA	47kb 5' of LOC727677
8	128544812	0.96	0.99	rs6470529	G	C	0.93	0.92	0.85	0.88							AIRE,RREB-1	50kb 5' of LOC727677
8	128545001	0.92	0.96	rs11300434	CA	C	0.93	0.92	0.85	0.88							Pou2f2	51kb 5' of LOC727677
8	128547942	0.94	0.99	rs4871813	T	G	0.92	0.92	0.86	0.89							6 altered motifs	54kb 5' of LOC727677
Query SNP: rs817826 and variants with r2 >= 0.8
chr	pos (hg19)	LD	LD	variant	Ref	Alt	AFR	AMR	ASN	EUR	GERP	Promoter	Enhancer	DNAse	Proteins	eQTL	Motifs	RefSeq	dbSNP
		(r²)	(D')				freq	freq	freq	freq	cons	histone marks	histone marks		bound	tissues	changed	genes	func annot
9	110156300	1	1	rs817826	C	T	0.62	0.88	0.91	0.86							Hdx,Homez	62kb 3' of RAD23B
Query SNP: rs3123078 and variants with r2 >= 0.8
chr	pos (hg19)	LD	LD	variant	Ref	Alt	AFR	AMR	ASN	EUR	GERP	Promoter	Enhancer	DNAse	Proteins	eQTL	Motifs	RefSeq	dbSNP
		(r²)	(D')				freq	freq	freq	freq	cons	histone marks	histone marks		bound	tissues	changed	genes	func annot
10	51498019	0.8	-0.98	rs11004409	G	C	0.48	0.46	0.45	0.47			HepG2	5 cell types			6 altered motifs	12kb 5' of AGAP7
10	51498336	0.8	-0.98	rs11004422	A	G	0.47	0.47	0.45	0.47			GM12878, Huvec, HepG2	5 cell types			STAT	12kb 5' of AGAP7
10	51499655	0.8	-0.98	rs11599333	A	C	0.48	0.46	0.45	0.47			GM12878, HepG2	iPS,Adult_CD4_Th0,Jurkat	CTCF		8 altered motifs	13kb 5' of AGAP7
10	51500088	0.8	0.98	rs11004584	G	T	0.21	0.49	0.54	0.53			HepG2, HMEC, K562	PanIsletD,Th2			GATA,Mef2,PU.1	14kb 5' of AGAP7
10	51500301	0.8	0.98	rs2611502	A	G	0.14	0.49	0.54	0.53			4 cell types	12 cell types				14kb 5' of AGAP7
10	51500874	0.8	-0.98	rs12763717	C	G	0.48	0.46	0.44	0.47			HepG2, K562	Fibrobl,HL-60,HMVEC-dBl-Ad			BRCA1,EBF	15kb 5' of AGAP7
10	51501276	0.8	0.98	rs66746805	CA	C	0.21	0.49	0.54	0.53			K562				5 altered motifs	15kb 5' of AGAP7
10	51501304	0.93	-0.98	rs67289834	C	T	0.37	0.41	0.43	0.43			K562				NF-kappaB,SREBP	15kb 5' of AGAP7
10	51501963	0.9	-0.95	rs138061577	AGTT	A	0.38	0.41	0.43	0.42				CMK,HL-60			4 altered motifs	16kb 5' of AGAP7
10	51502552	0.84	0.98	rs55848837	G	T	0.14	0.5	0.55	0.54			GM12878				6 altered motifs	16kb 5' of AGAP7
10	51502574	0.81	-0.98	rs57858801	A	T	0.6	0.48	0.45	0.47			GM12878				8 altered motifs	16kb 5' of AGAP7
10	51502802	0.81	0.98	rs113082846	G	C	0.14	0.49	0.54	0.53			GM12878	4 cell types			6 altered motifs	16kb 5' of AGAP7
10	51503178	0.81	0.98	rs2611475	G	A	0.21	0.49	0.54	0.53			GM12878, K562	8 cell types	PU1,TCF12		6 altered motifs	17kb 5' of AGAP7
10	51503335	0.94	-0.98	rs7071471	C	T	0.59	0.44	0.43	0.43		HepG2	GM12878, K562	4 cell types			Gfi1,RP58,TAL1	17kb 5' of AGAP7
10	51503375	0.81	-0.98	rs7090326	A	T	0.6	0.48	0.45	0.47		HepG2	GM12878, K562	5 cell types	OCT2,POU2F2		6 altered motifs	17kb 5' of AGAP7
10	51503559	0.81	0.98	rs2611471	G	C	0.14	0.49	0.54	0.53		HepG2	GM12878, K562, H1	GM12878,HL-60,Monocytes-CD14+_RO01746	OCT2,POU2F2		6 altered motifs	17kb 5' of AGAP7
10	51503977	0.81	-0.98	rs12412140	T	C	0.59	0.47	0.45	0.47		HepG2	H1, GM12878	GM12891,Osteobl			NF-I,p300	18kb 5' of AGAP7
10	51504385	0.8	-0.98	rs4935573	A	G	0.59	0.46	0.44	0.47			H1, GM12878, HepG2	HeLa-S3,K562,LNCaP			SP1	18kb 5' of AGAP7
10	51504493	0.82	-0.98	rs745180	A	C	0.6	0.47	0.45	0.47		HepG2	H1	5 cell types	PU1		ZBTB33	18kb 5' of AGAP7
10	51504604	0.94	-0.98	rs2337711	C	T	0.36	0.4	0.43	0.43		HepG2		GM12891,Osteobl	PU1		4 altered motifs	18kb 5' of AGAP7
10	51504797	0.81	0.98	rs2012677	T	A	0.21	0.5	0.54	0.53			HepG2	Th1,Fibrobl	CEBPB		HNF6,Pou2f2	18kb 5' of AGAP7
10	51504938	0.81	-0.98	rs10763193	G	A	0.59	0.47	0.45	0.47			HepG2		CEBPB		Foxa,Hbp1	19kb 5' of AGAP7
10	51505403	0.81	-0.98	rs898343	A	G	0.59	0.47	0.45	0.47			HepG2		HNF4A		4 altered motifs	19kb 5' of AGAP7
10	51506284	0.8	-0.97	rs4448631	C	T	0.57	0.47	0.45	0.46							5 altered motifs	20kb 5' of AGAP7
10	51506957	0.81	0.98	rs2125771	C	T	0.14	0.49	0.54	0.53				Jurkat			7 altered motifs	21kb 5' of AGAP7
10	51509258	0.94	-0.98	rs10825587	C	T	0.32	0.4	0.43	0.43							SP1	23kb 5' of AGAP7
10	51509408	0.9	-0.96	rs10763256	C	A	0.57	0.41	0.43	0.42							NRSF,SETDB1,Zfx	23kb 5' of AGAP7
10	51510203	0.9	-0.96	rs61847060	G	A	0.31	0.38	0.43	0.42							AP-1,Evi-1	24kb 5' of AGAP7
10	51510761	0.94	-0.98	rs10825652	G	A	0.58	0.43	0.43	0.43			HepG2	HAEpiC,HCPEpiC,WI-38			Mtf1,RP58	24kb 5' of AGAP7
10	51510813	0.94	-0.98	rs11005089	C	A	0.58	0.43	0.43	0.43			HepG2	HepG2,HAEpiC,HCPEpiC			AP-1,NF-E2,TATA	24kb 5' of AGAP7
10	51512129	0.81	0.98	rs2843560	G	C	0.38	0.53	0.55	0.53							DMRT2,Pax-6,Rhox11	26kb 5' of AGAP7
10	51513871	0.81	0.98	rs2262569	T	C	0.39	0.53	0.55	0.53					GATA3		5 altered motifs	28kb 5' of AGAP7
10	51514824	0.81	0.98	rs2125770	T	C	0.39	0.52	0.55	0.53				7 cell types	FOXA1,GATA3,P300		Egr-1,RBP-Jkappa	28kb 5' of AGAP7
10	51515457	0.94	0.98	rs2611513	C	T	0.59	0.59	0.57	0.57		K562	HepG2	Chorion,Stellate,CD34+_Mobilized	P300		HDAC2,HP1-site-factor,Pax-6	29kb 5' of AGAP7
10	51515534	0.81	0.98	rs2611512	A	G	0.38	0.52	0.55	0.53		K562	HepG2	Chorion,HVMF	P300			29kb 5' of AGAP7
10	51516252	0.93	0.98	rs2611509	G	A	0.35	0.54	0.54	0.57							GATA	30kb 5' of AGAP7
10	51516299	0.96	0.98	rs2843556	G	T	0.22	0.52	0.54	0.57							7 altered motifs	30kb 5' of AGAP7
10	51517356	0.98	0.99	rs2926494	T	C	0.44	0.56	0.55	0.57			K562	GM12891			4 altered motifs	31kb 5' of AGAP7
10	51518047	0.97	0.99	rs2611508	T	A	0.45	0.56	0.55	0.57			K562, HepG2	CMK,Monocytes-CD14+_RO01746	PU1		Sox	32kb 5' of MSMB
10	51518083	0.87	0.99	rs35094615	TA	T	0.25	0.5	0.52	0.54			K562, HepG2				CTCF,Dobox4	31kb 5' of MSMB
10	51518673	0.98	0.99	rs2611507	T	C	0.39	0.55	0.55	0.57			HepG2		FOXA1		18 altered motifs	31kb 5' of MSMB
10	51518688	0.98	0.99	rs2843546	A	C	0.14	0.51	0.55	0.57			HepG2		FOXA1			31kb 5' of MSMB
10	51518787	0.98	0.99	rs2611506	C	T	0.39	0.55	0.55	0.57			HepG2				BDP1,GR,LUN-1	31kb 5' of MSMB
10	51519154	0.98	0.99	rs57263518	A	G	0.39	0.55	0.55	0.57			HepG2					30kb 5' of MSMB
10	51519358	0.95	0.99	rs2843547	A	G	0.61	0.59	0.55	0.57			HepG2				6 altered motifs	30kb 5' of MSMB
10	51519516	0.97	0.99	rs2611486	G	A	0.14	0.52	0.55	0.57			HepG2				8 altered motifs	30kb 5' of MSMB
10	51520203	0.97	0.99	rs3101227	C	A	0.59	0.6	0.56	0.57			HepG2				9 altered motifs	29kb 5' of MSMB
10	51521247	0.99	1	rs2843549	C	A	0.49	0.57	0.56	0.57							4 altered motifs	28kb 5' of MSMB
10	51521452	0.99	1	rs2843550	C	T	0.49	0.57	0.56	0.57				CD34+_Mobilized,HCM			7 altered motifs	28kb 5' of MSMB
10	51521684	0.99	0.99	rs2249986	T	G	0.14	0.52	0.55	0.57							Hoxc10,Mrg1::Hoxa9,Pou2f2	28kb 5' of MSMB
10	51521945	0.98	1	rs2843551	C	A	0.49	0.57	0.55	0.57							4 altered motifs	28kb 5' of MSMB
10	51522120	0.99	-1	rs7088225	T	C	0.31	0.4	0.44	0.43							STAT,ZNF263	27kb 5' of MSMB
10	51522276	0.99	-1	rs7077830	C	G	0.31	0.4	0.44	0.43							4 altered motifs	27kb 5' of MSMB
10	51523213	0.99	1	rs1585378	A	T	0.21	0.52	0.55	0.57							CDP,Pou2f2,Sox	26kb 5' of MSMB
10	51523861	1	1	rs2843554	G	T	0.59	0.59	0.56	0.57							Sox	26kb 5' of MSMB
10	51524274	0.98	1	rs2843555	C	T	0.14	0.51	0.54	0.57							Nr2f2	25kb 5' of MSMB
10	51524889	1	1	rs2611489	G	A	0.48	0.57	0.56	0.57			HepG2, K562	H9ES,H7-hESC,NT2-D1			Myc	25kb 5' of MSMB
10	51524971	1	1	rs3123078	C	T	0.48	0.57	0.56	0.57			HepG2, K562	H9ES			LUN-1,SETDB1	25kb 5' of MSMB
10	51525699	1	1	rs4935162	G	C	0.48	0.57	0.56	0.57			K562, HepG2					24kb 5' of MSMB
10	51526093	1	1	rs7081532	A	G	0.58	0.59	0.56	0.57			HepG2					23kb 5' of MSMB
10	51528656	0.93	0.99	rs7915602	A	G	0.48	0.57	0.54	0.56							4 altered motifs	21kb 5' of MSMB
10	51529379	0.99	1	rs7896156	A	G	0.39	0.54	0.55	0.57								20kb 5' of MSMB
10	51529593	1	1	rs7896437	A	C	0.48	0.57	0.56	0.57							Rad21,Zbtb3	20kb 5' of MSMB
10	51529746	0.99	1	rs6481329	G	A	0.38	0.55	0.55	0.57							Foxj2,NF-AT	20kb 5' of MSMB
10	51529797	0.88	1	rs200346786	TTC	T	0.45	0.55	0.53	0.54			HepG2				6 altered motifs	20kb 5' of MSMB
10	51529804	0.93	1	rs201037498	TC	T	0.48	0.57	0.55	0.56			HepG2				Foxp1,HDAC2,TATA	20kb 5' of MSMB
10	51530146	0.99	1	rs4554834	A	C	0.38	0.55	0.55	0.57			HepG2				AIRE	19kb 5' of MSMB
10	51530505	0.99	1	rs10826125	G	A	0.39	0.55	0.55	0.57			HepG2				Mef2,Nkx6-1	19kb 5' of MSMB
10	51530757	0.99	1	rs10826127	G	A	0.14	0.51	0.55	0.57			HepG2				CCNT2,GATA,HDAC2	19kb 5' of MSMB
10	51531805	0.98	0.99	rs4486572	A	G	0.49	0.57	0.56	0.57							TLX1::NFIC	18kb 5' of MSMB
10	51532367	0.98	0.99	rs4581397	A	G	0.57	0.59	0.56	0.57			K562					17kb 5' of MSMB
10	51532621	0.98	0.99	rs7920517	G	A	0.21	0.52	0.55	0.57		K562					Ik-1	17kb 5' of MSMB
10	51532751	0.98	0.99	rs4630241	G	A	0.14	0.51	0.55	0.57		K562		FibroP			SP1,STAT	17kb 5' of MSMB
10	51533376	0.98	0.99	rs9787697	C	T	0.14	0.52	0.55	0.57			HepG2, K562				AIRE	16kb 5' of MSMB
10	51534920	0.98	0.99	rs10763534	C	T	0.21	0.52	0.55	0.57			K562, HepG2	K562	USF1		9 altered motifs	15kb 5' of MSMB
10	51535801	0.84	0.99	rs10763536	G	A	0.44	0.55	0.53	0.54			K562					14kb 5' of MSMB
10	51535931	0.92	0.99	rs10763539	T	C	0.14	0.52	0.54	0.56			K562				ATF3,THAP1,YY1	14kb 5' of MSMB
10	51535992	0.91	0.99	rs10826181	C	T	0.18	0.51	0.53	0.56			K562					14kb 5' of MSMB
10	51536399	0.98	0.99	rs10763546	C	G	0.17	0.53	0.55	0.57				FibroP			NRSF	13kb 5' of MSMB
10	51537292	0.98	0.99	rs4131357	C	A	0.17	0.53	0.55	0.57							Sox	12kb 5' of MSMB
10	51537431	0.92	0.99	rs7914347	C	T	0.17	0.53	0.55	0.56							4 altered motifs	12kb 5' of MSMB
10	51537475	0.98	0.99	rs7911198	G	A	0.21	0.56	0.56	0.57							9 altered motifs	12kb 5' of MSMB
10	51537653	0.98	0.99	rs4463804	T	C	0.53	0.57	0.55	0.57								12kb 5' of MSMB
10	51538169	0.98	-0.99	rs10763567	C	A	0.32	0.4	0.44	0.42							VDR	11kb 5' of MSMB
10	51538176	0.97	0.99	rs11006207	T	C	0.17	0.53	0.55	0.57							Zec	11kb 5' of MSMB
10	51538813	0.98	0.99	rs10763576	A	T	0.52	0.57	0.55	0.57								11kb 5' of MSMB
10	51538915	0.94	0.99	rs11006223	G	T	0.17	0.53	0.55	0.56							HNF4	11kb 5' of MSMB
10	51539156	0.94	0.99	rs11593361	A	G	0.32	0.56	0.55	0.56							5 altered motifs	10kb 5' of MSMB
10	51539256	0.81	0.99	rs10826227	T	C	0.51	0.55	0.5	0.53							7 altered motifs	10kb 5' of MSMB
10	51539259	0.8	0.99	rs78865546	C	A	0.16	0.51	0.5	0.52							Egr-1,Zfx	10kb 5' of MSMB
10	51539271	0.87	0.99	rs28416634	G	A	0.17	0.52	0.51	0.54							NRSF,Nanog,THAP1	10kb 5' of MSMB
10	51539745	0.97	0.99	rs35494443	AC	A	0.18	0.53	0.55	0.57				4 cell types			Glis2	9.8kb 5' of MSMB
10	51539762	0.98	0.99	rs10763588	G	T	0.17	0.53	0.55	0.57				4 cell types			Pbx3	9.8kb 5' of MSMB
10	51540291	0.98	0.99	rs11006274	T	C	0.56	0.59	0.56	0.57			HepG2	4 cell types			4 altered motifs	9.3kb 5' of MSMB
10	51540860	0.96	0.99	rs4315013	G	A	0.17	0.53	0.55	0.57			HepG2, K562	4 cell types			GZF1,TAL1,YY1	8.7kb 5' of MSMB
10	51540867	0.96	0.99	rs4630243	T	C	0.17	0.53	0.55	0.57			HepG2, K562	4 cell types			LXR,TAL1,YY1	8.7kb 5' of MSMB
10	51540906	0.96	0.99	rs4512771	C	A	0.56	0.59	0.56	0.57			HepG2, K562	4 cell types			6 altered motifs	8.6kb 5' of MSMB
10	51542444	0.84	0.98	rs4306255	A	G	0.33	0.58	0.55	0.6			H1, HepG2, K562				5 altered motifs	7.1kb 5' of MSMB
10	51543070	0.84	0.98	rs7070301	T	G	0.33	0.57	0.55	0.6			H1, HepG2, K562	4 cell types	4 bound proteins		Pax-5	6.5kb 5' of MSMB
10	51543344	0.84	-0.98	rs4631830	T	C	0.5	0.38	0.44	0.39			H1, HepG2, K562	4 cell types	8 bound proteins		4 altered motifs	6.2kb 5' of MSMB
10	51544143	0.96	0.98	rs7075009	T	G	0.17	0.54	0.55	0.57			K562, HepG2				4 altered motifs	5.4kb 5' of MSMB
10	51544475	0.96	0.98	rs7098889	C	T	0.17	0.53	0.55	0.57			HepG2, K562, HSMM	K562,CMK,GM12865	PU1			5.1kb 5' of MSMB
10	51544587	0.84	-0.98	rs4304716	G	A	0.5	0.39	0.44	0.39			HepG2, K562, HSMM	18 cell types				5kb 5' of MSMB
10	51544680	0.92	0.98	rs142854067	CAAAT	C	0.13	0.52	0.53	0.56			HepG2, K562, HSMM	18 cell types			NF-I	4.9kb 5' of MSMB
10	51545028	0.84	-0.98	rs6481462	A	G	0.5	0.39	0.43	0.39			K562				Mef2	4.5kb 5' of MSMB
10	51545813	0.96	0.98	rs11006462	G	A	0.17	0.53	0.55	0.57			K562					3.7kb 5' of MSMB
10	51546336	0.84	-0.98	rs11006489	G	A	0.3	0.37	0.44	0.39		K562		K562	TFIIIC110			3.2kb 5' of MSMB
10	51547371	0.83	-0.98	rs7075697	G	C	0.3	0.37	0.44	0.39			K562, H1, HepG2	13 cell types	ERALPHA_A,CTCF		E2A,HEN1	2.2kb 5' of MSMB
10	51549496	0.81	0.98	rs10993994	T	C	0.32	0.58	0.56	0.61							ATF3,ATF6	55bp 5' of MSMB
Query SNP: rs10993994 and variants with r2 >= 0.8
chr	pos (hg19)	LD	LD	variant	Ref	Alt	AFR	AMR	ASN	EUR	GERP	Promoter	Enhancer	DNAse	Proteins	eQTL	Motifs	RefSeq	dbSNP
		(r²)	(D')				freq	freq	freq	freq	cons	histone marks	histone marks		bound	tissues	changed	genes	func annot
10	51521247	0.81	0.97	rs2843549	C	A	0.49	0.57	0.56	0.57							4 altered motifs	28kb 5' of MSMB
10	51521452	0.81	0.97	rs2843550	C	T	0.49	0.57	0.56	0.57				CD34+_Mobilized,HCM			7 altered motifs	28kb 5' of MSMB
10	51521684	0.8	0.97	rs2249986	T	G	0.14	0.52	0.55	0.57							Hoxc10,Mrg1::Hoxa9,Pou2f2	28kb 5' of MSMB
10	51521945	0.8	0.98	rs2843551	C	A	0.49	0.57	0.55	0.57							4 altered motifs	28kb 5' of MSMB
10	51522120	0.81	-0.97	rs7088225	T	C	0.31	0.4	0.44	0.43							STAT,ZNF263	27kb 5' of MSMB
10	51522276	0.81	-0.97	rs7077830	C	G	0.31	0.4	0.44	0.43							4 altered motifs	27kb 5' of MSMB
10	51523213	0.81	0.98	rs1585378	A	T	0.21	0.52	0.55	0.57							CDP,Pou2f2,Sox	26kb 5' of MSMB
10	51523861	0.81	0.98	rs2843554	G	T	0.59	0.59	0.56	0.57							Sox	26kb 5' of MSMB
10	51524274	0.8	0.98	rs2843555	C	T	0.14	0.51	0.54	0.57							Nr2f2	25kb 5' of MSMB
10	51524889	0.81	0.98	rs2611489	G	A	0.48	0.57	0.56	0.57			HepG2, K562	H9ES,H7-hESC,NT2-D1			Myc	25kb 5' of MSMB
10	51524971	0.81	0.98	rs3123078	C	T	0.48	0.57	0.56	0.57			HepG2, K562	H9ES			LUN-1,SETDB1	25kb 5' of MSMB
10	51525699	0.81	0.98	rs4935162	G	C	0.48	0.57	0.56	0.57			K562, HepG2					24kb 5' of MSMB
10	51526093	0.81	0.98	rs7081532	A	G	0.58	0.59	0.56	0.57			HepG2					23kb 5' of MSMB
10	51529379	0.81	0.98	rs7896156	A	G	0.39	0.54	0.55	0.57								20kb 5' of MSMB
10	51529593	0.81	0.98	rs7896437	A	C	0.48	0.57	0.56	0.57							Rad21,Zbtb3	20kb 5' of MSMB
10	51529746	0.81	0.98	rs6481329	G	A	0.38	0.55	0.55	0.57							Foxj2,NF-AT	20kb 5' of MSMB
10	51530146	0.8	0.98	rs4554834	A	C	0.38	0.55	0.55	0.57			HepG2				AIRE	19kb 5' of MSMB
10	51530505	0.8	0.98	rs10826125	G	A	0.39	0.55	0.55	0.57			HepG2				Mef2,Nkx6-1	19kb 5' of MSMB
10	51530757	0.8	0.98	rs10826127	G	A	0.14	0.51	0.55	0.57			HepG2				CCNT2,GATA,HDAC2	19kb 5' of MSMB
10	51531805	0.81	0.98	rs4486572	A	G	0.49	0.57	0.56	0.57							TLX1::NFIC	18kb 5' of MSMB
10	51532367	0.81	0.97	rs4581397	A	G	0.57	0.59	0.56	0.57			K562					17kb 5' of MSMB
10	51532621	0.81	0.98	rs7920517	G	A	0.21	0.52	0.55	0.57		K562					Ik-1	17kb 5' of MSMB
10	51532751	0.81	0.98	rs4630241	G	A	0.14	0.51	0.55	0.57		K562		FibroP			SP1,STAT	17kb 5' of MSMB
10	51533376	0.81	0.98	rs9787697	C	T	0.14	0.52	0.55	0.57			HepG2, K562				AIRE	16kb 5' of MSMB
10	51534920	0.81	0.98	rs10763534	C	T	0.21	0.52	0.55	0.57			K562, HepG2	K562	USF1		9 altered motifs	15kb 5' of MSMB
10	51536399	0.81	0.98	rs10763546	C	G	0.17	0.53	0.55	0.57				FibroP			NRSF	13kb 5' of MSMB
10	51537292	0.81	0.98	rs4131357	C	A	0.17	0.53	0.55	0.57							Sox	12kb 5' of MSMB
10	51537475	0.82	0.98	rs7911198	G	A	0.21	0.56	0.56	0.57							9 altered motifs	12kb 5' of MSMB
10	51537653	0.81	0.98	rs4463804	T	C	0.53	0.57	0.55	0.57								12kb 5' of MSMB
10	51538169	0.81	-0.97	rs10763567	C	A	0.32	0.4	0.44	0.42							VDR	11kb 5' of MSMB
10	51538176	0.81	0.98	rs11006207	T	C	0.17	0.53	0.55	0.57							Zec	11kb 5' of MSMB
10	51538813	0.81	0.98	rs10763576	A	T	0.52	0.57	0.55	0.57								11kb 5' of MSMB
10	51539745	0.81	0.98	rs35494443	AC	A	0.18	0.53	0.55	0.57				4 cell types			Glis2	9.8kb 5' of MSMB
10	51539762	0.81	0.98	rs10763588	G	T	0.17	0.53	0.55	0.57				4 cell types			Pbx3	9.8kb 5' of MSMB
10	51540291	0.82	0.98	rs11006274	T	C	0.56	0.59	0.56	0.57			HepG2	4 cell types			4 altered motifs	9.3kb 5' of MSMB
10	51540860	0.8	0.98	rs4315013	G	A	0.17	0.53	0.55	0.57			HepG2, K562	4 cell types			GZF1,TAL1,YY1	8.7kb 5' of MSMB
10	51540867	0.8	0.98	rs4630243	T	C	0.17	0.53	0.55	0.57			HepG2, K562	4 cell types			LXR,TAL1,YY1	8.7kb 5' of MSMB
10	51540906	0.8	0.98	rs4512771	C	A	0.56	0.59	0.56	0.57			HepG2, K562	4 cell types			6 altered motifs	8.6kb 5' of MSMB
10	51544143	0.83	0.99	rs7075009	T	G	0.17	0.54	0.55	0.57			K562, HepG2				4 altered motifs	5.4kb 5' of MSMB
10	51544475	0.83	0.99	rs7098889	C	T	0.17	0.53	0.55	0.57			HepG2, K562, HSMM	K562,CMK,GM12865	PU1			5.1kb 5' of MSMB
10	51545813	0.83	0.99	rs11006462	G	A	0.17	0.53	0.55	0.57			K562					3.7kb 5' of MSMB
10	51549496	1	1	rs10993994	T	C	0.32	0.58	0.56	0.61							ATF3,ATF6	55bp 5' of MSMB
Query SNP: rs3850699 and variants with r2 >= 0.8
chr	pos (hg19)	LD	LD	variant	Ref	Alt	AFR	AMR	ASN	EUR	GERP	Promoter	Enhancer	DNAse	Proteins	eQTL	Motifs	RefSeq	dbSNP
		(r²)	(D')				freq	freq	freq	freq	cons	histone marks	histone marks		bound	tissues	changed	genes	func annot
10	104398895	0.89	0.97	rs12764219	G	T	0.04	0.17	0.13	0.29			K562	CMK			GATA	5.4kb 5' of TRIM8
10	104408272	0.99	1	rs12241712	C	A	0.37	0.2	0.15	0.3		5 cell types	4 cell types	GM12878,HMEC,GM12864			AP-2rep,BDP1,NF-kappaB	TRIM8	intronic
10	104410599	0.91	0.98	rs34269636	T	C	0.04	0.16	0.13	0.29			4 cell types	HL-60	EBF1		8 altered motifs	TRIM8	intronic
10	104414221	1	1	rs3850699	A	G	0.37	0.2	0.15	0.3							9 altered motifs	TRIM8	intronic
10	104415093	0.94	0.98	rs34032774	CT	C	0.37	0.2	0.14	0.3				HMEC,Myometr			10 altered motifs	TRIM8	intronic
10	104415810	0.98	1	rs144654418	12-mer	G	0.38	0.2	0.15	0.31				H1-hESC,Fibrobl			9 altered motifs	TRIM8	intronic
10	104418350	0.87	1	rs12773833	C	T	0.37	0.22	0.15	0.33			Huvec, NHEK, HepG2	7 cell types	6 bound proteins		SP1,TATA	273bp 3' of TRIM8
10	104421679	0.85	0.99	rs12570611	G	C	0.37	0.22	0.15	0.34			4 cell types	Th1,pHTE,GM06990			6 altered motifs	3.6kb 3' of TRIM8
10	104422046	0.86	0.99	rs4522108	C	T	0.38	0.23	0.15	0.33			HSMM				Smad	4kb 3' of TRIM8
Query SNP: rs11199874 and variants with r2 >= 0.8
chr	pos (hg19)	LD	LD	variant	Ref	Alt	AFR	AMR	ASN	EUR	GERP	Promoter	Enhancer	DNAse	Proteins	eQTL	Motifs	RefSeq	dbSNP
		(r²)	(D')				freq	freq	freq	freq	cons	histone marks	histone marks		bound	tissues	changed	genes	func annot
10	123024416	0.8	0.96	rs12146156	T	C	0.04	0.2	0.17	0.24							10 altered motifs	213kb 3' of FGFR2
10	123024509	0.81	0.98	rs11199864	A	G	0.09	0.21	0.18	0.24							5 altered motifs	213kb 3' of FGFR2
10	123024680	0.81	0.98	rs12146366	C	T	0.09	0.2	0.17	0.24								213kb 3' of FGFR2
10	123025225	0.81	-0.98	rs7915008	A	G	0.64	0.72	0.78	0.76								213kb 3' of FGFR2
10	123026013	0.82	0.98	rs12220990	G	A	0.08	0.21	0.17	0.24							5 altered motifs	212kb 3' of FGFR2
10	123028176	0.83	-0.98	rs4393247	A	G	0.51	0.71	0.79	0.76								210kb 3' of FGFR2
10	123028339	0.83	0.99	rs11199868	T	A	0.04	0.2	0.17	0.24							4 altered motifs	210kb 3' of FGFR2
10	123028680	0.83	0.99	rs34634164	G	T	0.04	0.2	0.17	0.24							4 altered motifs	209kb 3' of FGFR2
10	123030065	0.83	0.99	rs11199869	A	G	0.04	0.2	0.17	0.24							FAC1	208kb 3' of FGFR2
10	123030481	0.83	0.99	rs10886885	G	T	0.21	0.27	0.22	0.24							Mtf1	207kb 3' of FGFR2
10	123030785	0.83	-0.98	rs10788159	G	A	0.58	0.72	0.78	0.76			H1				NF-kappaB,Rad21,SMC3	207kb 3' of FGFR2
10	123030869	0.82	0.99	rs10886886	T	G	0.04	0.2	0.17	0.24							6 altered motifs	207kb 3' of FGFR2
10	123030950	0.83	-0.98	rs11199871	A	C	0.58	0.72	0.78	0.76							4 altered motifs	207kb 3' of FGFR2
10	123031190	0.83	0.99	rs11199872	G	A	0.04	0.2	0.18	0.24							BDP1,VDR	207kb 3' of FGFR2
10	123031410	0.85	1	rs12761612	G	A	0.05	0.2	0.18	0.24							Ets,Mtf1,Osr	206kb 3' of FGFR2
10	123032519	1	1	rs11199874	G	A	0.09	0.26	0.22	0.27							Evi-1	205kb 3' of FGFR2
10	123033178	0.98	1	rs10886887	C	T	0.19	0.27	0.22	0.27							Foxa,Mef2,Pou2f2	205kb 3' of FGFR2
10	123033549	0.97	1	rs10788160	G	A	0.01	0.19	0.18	0.27							4 altered motifs	204kb 3' of FGFR2
10	123033635	0.98	1	rs10788161	G	T	0.04	0.2	0.18	0.27							GR	204kb 3' of FGFR2
10	123033846	0.97	0.99	rs10886888	T	C	0.01	0.19	0.18	0.27							9 altered motifs	204kb 3' of FGFR2
10	123034181	0.95	1	rs4465316	C	A	0.02	0.17	0.16	0.26							7 altered motifs	204kb 3' of FGFR2
10	123034391	0.98	1	rs4468286	C	A	0.18	0.27	0.22	0.27								203kb 3' of FGFR2
10	123037203	0.97	1	rs10886890	A	G	0.01	0.19	0.18	0.27			NHEK	Ishikawa			PPAR,Pou2f2,Sox	201kb 3' of FGFR2
10	123038145	0.97	1	rs10886891	C	A	0.03	0.2	0.18	0.27							BATF,Nr2f2,RXRA	200kb 3' of FGFR2
10	123038897	0.88	1	rs12413648	G	A	0.04	0.19	0.18	0.25							HNF1,TATA,p300	199kb 3' of FGFR2
10	123039112	0.88	1	rs34368402	T	C	0.04	0.19	0.21	0.25							CDP,Homez,RREB-1	199kb 3' of FGFR2
10	123039802	0.88	0.99	rs10788163	T	G	0.11	0.19	0.21	0.25							8 altered motifs	198kb 3' of FGFR2
10	123041627	0.88	1	rs10886892	G	T	0.04	0.19	0.18	0.25							CDP,Esr2	196kb 3' of FGFR2
10	123041821	0.84	0.97	rs11199878	A	T	0.05	0.19	0.18	0.25							7 altered motifs	196kb 3' of FGFR2
10	123044452	0.86	0.98	rs10886893	T	C	0.03	0.23	0.22	0.25			H1, HMEC, NHEK	LNCaP,Ishikawa			16 altered motifs	193kb 3' of FGFR2
10	123044831	0.84	0.96	rs35634388	T	C	0.02	0.18	0.18	0.25			NHEK, HMEC	Hepatocytes	ERALPHA_A,GATA2,P300		4 altered motifs	193kb 3' of FGFR2
10	123045212	0.84	0.96	rs11199879	T	C	0.02	0.18	0.18	0.25			HMEC, NHEK				6 altered motifs	193kb 3' of FGFR2
10	123045870	0.84	0.96	rs11199881	T	C	0.02	0.22	0.22	0.25							6 altered motifs	192kb 3' of FGFR2
10	123046378	0.84	0.96	rs12415826	T	C	0.02	0.22	0.22	0.25							CDP	191kb 3' of FGFR2
10	123046542	0.84	0.96	rs10788166	A	G	0.1	0.23	0.22	0.25							TCF12	191kb 3' of FGFR2
10	123046873	0.84	0.96	rs10886894	T	C	0.02	0.22	0.22	0.25			H1				4 altered motifs	191kb 3' of FGFR2
10	123047313	0.84	0.96	rs10886895	C	A	0.1	0.23	0.22	0.25			H1, HMEC, NHEK				Hsf	191kb 3' of FGFR2
10	123047396	0.84	0.96	rs10886896	C	A	0.1	0.23	0.22	0.25			H1, HMEC, NHEK				7 altered motifs	190kb 3' of FGFR2
10	123047640	0.83	0.96	rs10886897	T	C	0.02	0.22	0.22	0.25		NHEK	HMEC, H1	RWPE1,NT2-D1,SAEC				190kb 3' of FGFR2
10	123047691	0.84	0.96	rs10886898	T	G	0.02	0.22	0.22	0.25		NHEK	HMEC, H1	9 cell types			Mrg1::Hoxa9,Pbx-1	190kb 3' of FGFR2
10	123047721	0.84	0.96	rs10886899	G	T	0.02	0.22	0.22	0.25		NHEK	HMEC, H1	9 cell types			8 altered motifs	190kb 3' of FGFR2
10	123048008	0.84	0.96	rs10886900	A	G	0.11	0.23	0.22	0.25		NHEK	HMEC, H1				4 altered motifs	190kb 3' of FGFR2
10	123048130	0.84	0.96	rs10886901	T	C	0.1	0.23	0.22	0.25		NHEK	HMEC, H1				AP-1,EWSR1-FLI1,HDAC2	190kb 3' of FGFR2
10	123049264	0.84	0.96	rs10886902	T	C	0.02	0.22	0.22	0.25			H1	Urothelia			BRCA1,FAC1,Foxp1	189kb 3' of FGFR2
10	123049435	0.82	0.96	rs10886903	C	G	0.01	0.16	0.16	0.25			H1	H9ES,H7-hESC			EBF,Roaz	188kb 3' of FGFR2
10	123052728	0.82	0.96	rs12413088	C	T	0.02	0.16	0.13	0.25							20 altered motifs	185kb 3' of FGFR2
Query SNP: rs7127900 and variants with r2 >= 0.8
chr	pos (hg19)	LD	LD	variant	Ref	Alt	AFR	AMR	ASN	EUR	GERP	Promoter	Enhancer	DNAse	Proteins	eQTL	Motifs	RefSeq	dbSNP
		(r²)	(D')				freq	freq	freq	freq	cons	histone marks	histone marks		bound	tissues	changed	genes	func annot
11	2224664	0.89	-0.97	rs72853963	G	A	0.04	0.17	0.05	0.19			HepG2, NHEK	Osteobl,PanIslets,Caco-2			ATF3,Mrg1::Hoxa9,PTF1-beta	30kb 3' of MIR4686
11	2225626	0.92	0.97	rs10743176	T	C	0.64	0.7	0.89	0.8			HepG2	8988T,Fibrobl,GM12891			Glis2,MAZR,PLAG1	31kb 3' of MIR4686
11	2226789	0.84	0.94	rs71455920	A	C	0.51	0.67	0.85	0.79							11 altered motifs	32kb 3' of MIR4686
11	2226905	0.87	0.94	rs62650858	C	T	0.52	0.68	0.88	0.8							8 altered motifs	33kb 3' of MIR4686
11	2227193	0.88	0.94	rs114099824	C	G	0.52	0.68	0.88	0.8				HMEC,Hepatocytes			4 altered motifs	33kb 3' of MIR4686
11	2228618	0.94	0.98	rs10840584	T	C	0.52	0.7	0.89	0.8				Adult_CD4_Th0			5 altered motifs	34kb 3' of MIR4686
11	2228870	0.94	0.98	rs143007151	9-mer	G	0.48	0.7	0.89	0.8							4 altered motifs	35kb 3' of MIR4686
11	2228875	0.94	0.97	rs77886540	8-mer	G	0.46	0.7	0.89	0.8							Evi-1,GLI,Pax-5	35kb 3' of MIR4686
11	2228952	0.94	0.98	rs7126629	C	A	0.49	0.69	0.89	0.8							E2A,RP58,SEF-1	35kb 3' of MIR4686
11	2229012	0.94	0.98	rs7114836	G	A	0.49	0.69	0.89	0.8				Osteobl			6 altered motifs	35kb 3' of MIR4686
11	2229111	0.94	0.98	rs7126857	C	T	0.49	0.69	0.89	0.8				Osteobl			NF-kappaB	35kb 3' of MIR4686
11	2229360	0.85	0.96	rs7127162	C	T	0.48	0.67	0.88	0.79			HepG2				Brachyury,Mrg	35kb 3' of MIR4686
11	2229573	0.94	0.97	rs10743180	G	T	0.5	0.69	0.89	0.8			HepG2, HMEC	HSMM,WERI-Rb-1			BDP1,Znf143	35kb 3' of MIR4686
11	2229759	0.87	0.97	rs10743181	A	G	0.56	0.7	0.89	0.81			HepG2, HMEC	HMEC,HSMMtube,Osteobl			CEBPB	35kb 3' of MIR4686
11	2229782	0.86	0.97	rs10743182	C	T	0.42	0.69	0.89	0.81			HepG2, HMEC	HMEC,Osteobl			Egr-1	35kb 3' of MIR4686
11	2230152	0.96	0.98	rs4077456	A	G	0.5	0.67	0.89	0.8			HepG2, HSMM, HMEC	18 cell types	CTCF,RAD21		Rad21,Zfx	36kb 3' of MIR4686
11	2230210	0.94	0.98	rs35506124	AG	A	0.49	0.67	0.89	0.8			HepG2, HSMM, HMEC	4 cell types	CTCF,RAD21		10 altered motifs	36kb 3' of MIR4686
11	2230354	0.93	0.98	rs4077457	T	C	0.49	0.67	0.89	0.8			HepG2, HMEC	NHEK,Osteobl,Caco-2			6 altered motifs	36kb 3' of MIR4686
11	2230460	0.96	0.98	rs7481129	A	C	0.57	0.68	0.89	0.8			HMEC, HepG2	GM19238,GM19240,Osteobl				36kb 3' of MIR4686
11	2231341	0.97	0.99	rs4076054	G	A	0.57	0.69	0.89	0.8			HepG2	Caco-2				37kb 3' of MIR4686
11	2231694	0.97	0.99	rs7395734	C	T	0.57	0.69	0.89	0.8			HepG2	LNCaP			E2A,ZEB1	37kb 3' of MIR4686
11	2231774	0.97	0.99	rs6578999	G	T	0.63	0.69	0.89	0.8			HepG2	LNCaP			CTCF,NRSF	37kb 3' of MIR4686
11	2232042	0.98	1	rs6579000	C	T	0.57	0.69	0.89	0.8			HepG2, HMEC					38kb 3' of MIR4686
11	2232056	0.95	0.98	rs6579001	A	G	0.57	0.68	0.89	0.8			HepG2, HMEC				ZBTB33	38kb 3' of MIR4686
11	2232229	0.98	1	rs6579002	A	G	0.63	0.69	0.89	0.8			HepG2, HMEC		HEY1,POL2		Mef2	38kb 3' of MIR4686
11	2232272	0.98	1	rs7123180	A	G	0.62	0.69	0.89	0.8			HepG2, HMEC	LNCaP,BE2_C	HEY1,POL2		Nr2f2,PLAG1	38kb 3' of MIR4686
11	2232310	0.97	0.99	rs6579003	A	C	0.62	0.69	0.89	0.8			HepG2, HMEC	LNCaP,BE2_C	4 bound proteins		5 altered motifs	38kb 3' of MIR4686
11	2232344	0.95	0.99	rs7123299	A	G	0.71	0.68	0.89	0.79			HepG2, HMEC	LNCaP,BE2_C	6 bound proteins		Foxa,HDAC2,p300	38kb 3' of MIR4686
11	2232359	0.95	0.99	rs7123312	A	G	0.62	0.68	0.89	0.79			HepG2, HMEC	LNCaP,BE2_C	7 bound proteins		BHLHE40,NRSF	38kb 3' of MIR4686
11	2232378	0.91	0.99	rs7123418	A	C	0.62	0.68	0.89	0.79			HepG2, HMEC	HepG2,LNCaP,BE2_C	7 bound proteins		Hic1,NRSF,RXRA	38kb 3' of MIR4686
11	2232624	0.99	1	rs11043132	T	C	0.56	0.69	0.89	0.8			HMEC, HepG2	Fibrobl,PanIslets,HRE	8 bound proteins			38kb 3' of MIR4686
11	2232665	0.95	0.99	rs11043133	G	A	0.57	0.67	0.89	0.79			HepG2	Fibrobl	4 bound proteins		TCF12	38kb 3' of MIR4686
11	2232696	0.99	1	rs11043135	A	C	0.57	0.69	0.89	0.8			HepG2	Fibrobl	HEY1,POL2,TCF4		7 altered motifs	38kb 3' of MIR4686
11	2232814	0.99	1	rs11603101	C	T	0.57	0.69	0.89	0.8			HepG2	HSMMtube,iPS,pHTE	POL2		7 altered motifs	38kb 3' of MIR4686
11	2232911	0.98	1	rs7121039	C	G	0.57	0.69	0.89	0.8			HepG2	HMEC			Smad	39kb 3' of MIR4686
11	2233219	0.98	1	rs7109474	G	A	0.57	0.69	0.89	0.8			HepG2	HSMMtube,PanIslets			ELF1,TCF12,Zfx	39kb 3' of MIR4686
11	2233234	0.97	0.99	rs7121452	C	T	0.54	0.69	0.88	0.8			HepG2	PanIslets			Bach2	39kb 3' of MIR4686
11	2233485	0.8	0.98	rs66754298	C	G	0.55	0.65	0.86	0.77			HepG2					39kb 3' of MIR4686
11	2233574	1	1	rs7127900	A	C,G	0.55	0.69	0.89	0.8			HepG2	Osteobl				39kb 3' of MIR4686
11	2233797	0.97	0.99	rs10840603	A	G	0.56	0.69	0.88	0.8			HepG2	Th1			4 altered motifs	39kb 3' of MIR4686
11	2234093	0.97	0.99	rs11043143	T	C	0.62	0.69	0.89	0.8			HepG2, H1	4 cell types	TCF4		5 altered motifs	40kb 3' of MIR4686
11	2234690	0.89	-0.97	rs10840606	A	G	0.03	0.15	0.05	0.19			HepG2, H1	Fibrobl,Hepatocytes	9 bound proteins		RXRA	40kb 3' of MIR4686
Query SNP: rs11228565 and variants with r2 >= 0.8
chr	pos (hg19)	LD	LD	variant	Ref	Alt	AFR	AMR	ASN	EUR	GERP	Promoter	Enhancer	DNAse	Proteins	eQTL	Motifs	RefSeq	dbSNP
		(r²)	(D')				freq	freq	freq	freq	cons	histone marks	histone marks		bound	tissues	changed	genes	func annot
11	68975142	0.99	1	rs7117034	C	T	0.09	0.13	0.04	0.2				HMEC,HeLa-S3,MCF-7	CTCF,HAE2F1			86kb 5' of MYEOV
11	68975525	0.98	1	rs12287117	G	C	0.08	0.12	0.04	0.2							CTCF,GCNF,Nr2f2	86kb 5' of MYEOV
11	68976171	0.96	1	rs11228562	G	T	0.1	0.13	0.04	0.21				Urothelia,pHTE			4 altered motifs	85kb 5' of MYEOV
11	68977135	1	1	rs12418968	C	T	0.08	0.13	0.04	0.2				H1-hESC,GM19238,iPS			4 altered motifs	84kb 5' of MYEOV
11	68977501	1	1	rs12281017	G	A	0.1	0.13	0.04	0.2			GM12878, K562				4 altered motifs	84kb 5' of MYEOV
11	68978580	1	1	rs11228565	G	A	0.1	0.13	0.04	0.2			K562	Fibrobl			Ets,RORalpha1	83kb 5' of MYEOV
Query SNP: rs7931342 and variants with r2 >= 0.8
chr	pos (hg19)	LD	LD	variant	Ref	Alt	AFR	AMR	ASN	EUR	GERP	Promoter	Enhancer	DNAse	Proteins	eQTL	Motifs	RefSeq	dbSNP
		(r²)	(D')				freq	freq	freq	freq	cons	histone marks	histone marks		bound	tissues	changed	genes	func annot
11	68972657	0.81	0.93	rs7930375	C	G	0.52	0.36	0.08	0.49				LNCaP,Fibrobl			4 altered motifs	89kb 5' of MYEOV
11	68980335	0.95	0.98	rs4620729	C	A	0.71	0.38	0.06	0.5			GM12878	HMEC,Adult_CD4_Th0,Caco-2				81kb 5' of MYEOV
11	68982703	0.99	1	rs4451736	A	G	0.85	0.41	0.22	0.5				Th1,Adult_CD4_Th0			CTCF,Rad21	79kb 5' of MYEOV
11	68983561	1	1	rs12278923	A	C	0.85	0.4	0.22	0.5			4 cell types	8988T,AG04450	JUND,MAX		AP-1	78kb 5' of MYEOV
11	68983700	1	1	rs7939803	T	C	0.85	0.4	0.23	0.5			4 cell types	8 cell types			6 altered motifs	78kb 5' of MYEOV
11	68984602	0.9	1	rs10792032	G	A	0.57	0.36	0.08	0.47			HSMM				10 altered motifs	77kb 5' of MYEOV
11	68985480	0.96	1	rs11351679	GT	G	0.59	0.35	0.07	0.49			HMEC	7 cell types	GR		4 altered motifs	76kb 5' of MYEOV
11	68985583	0.98	1	rs7929962	C	T	0.71	0.37	0.07	0.5			HMEC	Ishikawa,BE2_C,SK-N-SH_RA			Evi-1,Sox,TATA	76kb 5' of MYEOV
11	68986495	0.98	1	rs12790802	A	C	0.84	0.4	0.22	0.5				6 cell types			DMRT2,Smad3	75kb 5' of MYEOV
11	68989198	1	1	rs10792033	G	A	0.85	0.4	0.23	0.5							LUN-1	72kb 5' of MYEOV
11	68990295	0.96	1	rs7121816	T	G	0.68	0.36	0.07	0.49							5 altered motifs	71kb 5' of MYEOV
11	68991110	0.99	1	rs7109672	A	G	0.84	0.4	0.22	0.5				FibroP			EBF,Pou2f2,STAT	71kb 5' of MYEOV
11	68991749	0.98	1	rs10896448	G	C	0.58	0.36	0.08	0.5							4 altered motifs	70kb 5' of MYEOV
11	68993788	1	1	rs7122190	C	T	0.84	0.4	0.22	0.5							4 altered motifs	68kb 5' of MYEOV
11	68993832	0.98	1	rs6591374	A	G	0.68	0.37	0.07	0.5							12 altered motifs	68kb 5' of MYEOV
11	68994497	1	1	rs7931342	T	G	0.84	0.4	0.22	0.5							4 altered motifs	67kb 5' of MYEOV
11	68994667	0.98	1	rs10896449	A	G	0.69	0.37	0.07	0.5							RXRA	67kb 5' of MYEOV
11	68996170	0.99	1	rs12362678	C	G	0.84	0.4	0.22	0.5							4 altered motifs	65kb 5' of MYEOV
11	68996509	0.98	1	rs9787877	T	C	0.69	0.37	0.07	0.5							5 altered motifs	65kb 5' of MYEOV
11	68998118	1	1	rs4644650	T	C	0.84	0.4	0.23	0.5								64kb 5' of MYEOV
11	68998187	0.96	1	rs201557676	TA	T	0.57	0.35	0.07	0.49							GR,HNF1,Hoxa5	63kb 5' of MYEOV
11	68998188	0.98	1	rs5792472	AG	A	0.58	0.36	0.07	0.5							GR,HNF1,Hoxa5	63kb 5' of MYEOV
11	68998405	1	1	rs4569015	T	C	0.84	0.4	0.23	0.5							CDP	63kb 5' of MYEOV
11	69002950	0.98	1	rs7939250	G	A	0.67	0.38	0.06	0.5							Egr-1,INSM1	59kb 5' of MYEOV
11	69003581	0.92	0.99	rs12788188	T	A	0.58	0.36	0.06	0.48							6 altered motifs	58kb 5' of MYEOV
11	69003706	0.98	1	rs7106762	T	C	0.77	0.38	0.07	0.5								58kb 5' of MYEOV
11	69004339	0.98	1	rs9667638	T	A	0.61	0.38	0.06	0.5							4 altered motifs	57kb 5' of MYEOV
11	69004983	0.98	1	rs7947353	G	A	0.62	0.38	0.07	0.5							7 altered motifs	57kb 5' of MYEOV
11	69008114	0.98	1	rs10896450	A	G	0.77	0.38	0.06	0.5				Ishikawa			CACD	54kb 5' of MYEOV
11	69009114	0.98	1	rs11228583	G	T	0.61	0.38	0.05	0.5				HMEC			PTF1-beta	53kb 5' of MYEOV
11	69010238	0.98	1	rs12293259	T	G	0.62	0.38	0.05	0.5			GM12878	Th1,GM19240,Osteobl	CMYC		HNF4,PRDM1	51kb 5' of MYEOV
11	69010651	0.98	1	rs12799883	T	G	0.62	0.37	0.06	0.5							6 altered motifs	51kb 5' of MYEOV
11	69011693	0.95	0.99	rs71858850	A	AT	0.54	0.38	0.06	0.49				Fibrobl,Melano			NF-kappaB,Nrf-2	50kb 5' of MYEOV
11	69011694	0.92	0.98	rs199556390	T	TG	0.52	0.37	0.06	0.49				Fibrobl,Melano			Maf,NF-kappaB,Nrf-2	50kb 5' of MYEOV
11	69012244	0.96	0.99	rs12270641	T	A	0.56	0.38	0.06	0.5							4 altered motifs	49kb 5' of MYEOV
Query SNP: rs10896449 and variants with r2 >= 0.8
chr	pos (hg19)	LD	LD	variant	Ref	Alt	AFR	AMR	ASN	EUR	GERP	Promoter	Enhancer	DNAse	Proteins	eQTL	Motifs	RefSeq	dbSNP
		(r²)	(D')				freq	freq	freq	freq	cons	histone marks	histone marks		bound	tissues	changed	genes	func annot
11	68972657	0.83	0.93	rs7930375	C	G	0.52	0.36	0.08	0.49				LNCaP,Fibrobl			4 altered motifs	89kb 5' of MYEOV
11	68980335	0.96	0.98	rs4620729	C	A	0.71	0.38	0.06	0.5			GM12878	HMEC,Adult_CD4_Th0,Caco-2				81kb 5' of MYEOV
11	68982703	0.98	0.99	rs4451736	A	G	0.85	0.41	0.22	0.5				Th1,Adult_CD4_Th0			CTCF,Rad21	79kb 5' of MYEOV
11	68983561	0.98	1	rs12278923	A	C	0.85	0.4	0.22	0.5			4 cell types	8988T,AG04450	JUND,MAX		AP-1	78kb 5' of MYEOV
11	68983700	0.98	1	rs7939803	T	C	0.85	0.4	0.23	0.5			4 cell types	8 cell types			6 altered motifs	78kb 5' of MYEOV
11	68984602	0.91	1	rs10792032	G	A	0.57	0.36	0.08	0.47			HSMM				10 altered motifs	77kb 5' of MYEOV
11	68985480	0.98	1	rs11351679	GT	G	0.59	0.35	0.07	0.49			HMEC	7 cell types	GR		4 altered motifs	76kb 5' of MYEOV
11	68985583	1	1	rs7929962	C	T	0.71	0.37	0.07	0.5			HMEC	Ishikawa,BE2_C,SK-N-SH_RA			Evi-1,Sox,TATA	76kb 5' of MYEOV
11	68986495	0.97	0.98	rs12790802	A	C	0.84	0.4	0.22	0.5				6 cell types			DMRT2,Smad3	75kb 5' of MYEOV
11	68989198	0.98	1	rs10792033	G	A	0.85	0.4	0.23	0.5							LUN-1	72kb 5' of MYEOV
11	68990295	0.97	1	rs7121816	T	G	0.68	0.36	0.07	0.49							5 altered motifs	71kb 5' of MYEOV
11	68991110	0.98	1	rs7109672	A	G	0.84	0.4	0.22	0.5				FibroP			EBF,Pou2f2,STAT	71kb 5' of MYEOV
11	68991749	1	1	rs10896448	G	C	0.58	0.36	0.08	0.5							4 altered motifs	70kb 5' of MYEOV
11	68993788	0.98	1	rs7122190	C	T	0.84	0.4	0.22	0.5							4 altered motifs	68kb 5' of MYEOV
11	68993832	1	1	rs6591374	A	G	0.68	0.37	0.07	0.5							12 altered motifs	68kb 5' of MYEOV
11	68994497	0.98	1	rs7931342	T	G	0.84	0.4	0.22	0.5							4 altered motifs	67kb 5' of MYEOV
11	68994667	1	1	rs10896449	A	G	0.69	0.37	0.07	0.5							RXRA	67kb 5' of MYEOV
11	68996170	0.97	0.99	rs12362678	C	G	0.84	0.4	0.22	0.5							4 altered motifs	65kb 5' of MYEOV
11	68996509	1	1	rs9787877	T	C	0.69	0.37	0.07	0.5							5 altered motifs	65kb 5' of MYEOV
11	68998118	0.98	1	rs4644650	T	C	0.84	0.4	0.23	0.5								64kb 5' of MYEOV
11	68998187	0.98	1	rs201557676	TA	T	0.57	0.35	0.07	0.49							GR,HNF1,Hoxa5	63kb 5' of MYEOV
11	68998188	1	1	rs5792472	AG	A	0.58	0.36	0.07	0.5							GR,HNF1,Hoxa5	63kb 5' of MYEOV
11	68998405	0.98	1	rs4569015	T	C	0.84	0.4	0.23	0.5							CDP	63kb 5' of MYEOV
11	69002950	1	1	rs7939250	G	A	0.67	0.38	0.06	0.5							Egr-1,INSM1	59kb 5' of MYEOV
11	69003581	0.93	0.99	rs12788188	T	A	0.58	0.36	0.06	0.48							6 altered motifs	58kb 5' of MYEOV
11	69003706	1	1	rs7106762	T	C	0.77	0.38	0.07	0.5								58kb 5' of MYEOV
11	69004339	1	1	rs9667638	T	A	0.61	0.38	0.06	0.5							4 altered motifs	57kb 5' of MYEOV
11	69004983	1	1	rs7947353	G	A	0.62	0.38	0.07	0.5							7 altered motifs	57kb 5' of MYEOV
11	69008114	1	1	rs10896450	A	G	0.77	0.38	0.06	0.5				Ishikawa			CACD	54kb 5' of MYEOV
11	69009114	1	1	rs11228583	G	T	0.61	0.38	0.05	0.5				HMEC			PTF1-beta	53kb 5' of MYEOV
11	69010238	1	1	rs12293259	T	G	0.62	0.38	0.05	0.5			GM12878	Th1,GM19240,Osteobl	CMYC		HNF4,PRDM1	51kb 5' of MYEOV
11	69010651	1	1	rs12799883	T	G	0.62	0.37	0.06	0.5							6 altered motifs	51kb 5' of MYEOV
11	69011693	0.96	0.99	rs71858850	A	AT	0.54	0.38	0.06	0.49				Fibrobl,Melano			NF-kappaB,Nrf-2	50kb 5' of MYEOV
11	69011694	0.93	0.98	rs199556390	T	TG	0.52	0.37	0.06	0.49				Fibrobl,Melano			Maf,NF-kappaB,Nrf-2	50kb 5' of MYEOV
11	69012244	0.98	0.99	rs12270641	T	A	0.56	0.38	0.06	0.5							4 altered motifs	49kb 5' of MYEOV
Query SNP: rs7130881 and variants with r2 >= 0.8
chr	pos (hg19)	LD	LD	variant	Ref	Alt	AFR	AMR	ASN	EUR	GERP	Promoter	Enhancer	DNAse	Proteins	eQTL	Motifs	RefSeq	dbSNP
		(r²)	(D')				freq	freq	freq	freq	cons	histone marks	histone marks		bound	tissues	changed	genes	func annot
11	68974555	0.85	0.97	rs12793759	G	A	0.07	0.11	0.01	0.15				SK-N-MC	GR			87kb 5' of MYEOV
11	68981359	0.94	0.97	rs12275055	A	G	0.07	0.1	0.01	0.16			GM12878	T-47D			5 altered motifs	80kb 5' of MYEOV
11	68990715	1	1	rs71046512	TG	T	0.19	0.11	0.01	0.16				HMEC			6 altered motifs	71kb 5' of MYEOV
11	68992285	0.98	1	rs12795301	C	A	0.05	0.1	0.01	0.17							Foxp1	69kb 5' of MYEOV
11	68995958	1	1	rs7130881	A	G	0.19	0.11	0.01	0.16							PLZF	66kb 5' of MYEOV
11	69002342	1	1	rs11228580	T	C	0.19	0.11	0.01	0.16			GM12878, K562	8 cell types	5 bound proteins		NRSF,Znf143	59kb 5' of MYEOV
11	69003979	0.98	0.99	rs12417087	A	T	0.19	0.11	0	0.16							CEBPB	58kb 5' of MYEOV
11	69013135	0.8	0.89	rs34255287	G	A	0.21	0.14	0.17	0.16				Urothelia			RREB-1	48kb 5' of MYEOV
Query SNP: rs11568818 and variants with r2 >= 0.8
chr	pos (hg19)	LD	LD	variant	Ref	Alt	AFR	AMR	ASN	EUR	GERP	Promoter	Enhancer	DNAse	Proteins	eQTL	Motifs	RefSeq	dbSNP
		(r²)	(D')				freq	freq	freq	freq	cons	histone marks	histone marks		bound	tissues	changed	genes	func annot
11	102396607	0.92	0.97	rs12285347	T	C	0.56	0.38	0.08	0.43				LNCaP			HNF1,TCF4	MMP7	intronic
11	102401661	1	1	rs11568818	T	C	0.45	0.36	0.08	0.43			6 cell types	4 cell types	TBP,CFOS,CJUN	Schadt_Liver	4 altered motifs	182bp 5' of MMP7
Query SNP: rs10875943 and variants with r2 >= 0.8
chr	pos (hg19)	LD	LD	variant	Ref	Alt	AFR	AMR	ASN	EUR	GERP	Promoter	Enhancer	DNAse	Proteins	eQTL	Motifs	RefSeq	dbSNP
		(r²)	(D')				freq	freq	freq	freq	cons	histone marks	histone marks		bound	tissues	changed	genes	func annot
12	49673158	0.91	0.97	rs11168963	A	G	0.62	0.33	0.77	0.29			HepG2				Arid3a,TATA	6kb 3' of TUBA1C
12	49676010	1	1	rs10875943	T	C	0.69	0.35	0.83	0.3			K562	8 cell types			4 altered motifs	8.9kb 3' of TUBA1C
Query SNP: rs902774 and variants with r2 >= 0.8
chr	pos (hg19)	LD	LD	variant	Ref	Alt	AFR	AMR	ASN	EUR	GERP	Promoter	Enhancer	DNAse	Proteins	eQTL	Motifs	RefSeq	dbSNP
		(r²)	(D')				freq	freq	freq	freq	cons	histone marks	histone marks		bound	tissues	changed	genes	func annot
12	53270795	0.82	0.99	rs4919737	A	G	0.02	0.09	0	0.13			HMEC, K562, NHEK					20kb 3' of KRT8
12	53270971	0.81	0.98	rs4919740	G	A	0.23	0.11	0	0.13			K562, NHEK, HMEC				HNF4,SRF	20kb 3' of KRT8
12	53271671	0.82	0.99	rs73108429	A	G	0.01	0.09	0	0.13			4 cell types	8988T			4 altered motifs	19kb 3' of KRT8
12	53272015	0.82	0.99	rs11831919	T	C	0.07	0.1	0	0.13			5 cell types	8988T,Ishikawa	CTCF		p53	19kb 3' of KRT8
12	53272113	0.97	0.99	rs11831942	T	G	0.21	0.15	0.01	0.15			5 cell types	HSMMtube	CTCF		HDAC2,NF-kappaB	19kb 3' of KRT8
12	53272964	0.84	1	rs4919742	G	A	0.01	0.09	0	0.13		HepG2	6 cell types	H1-hESC,GM19238			7 altered motifs	18kb 3' of KRT8
12	53273085	1	1	rs17746508	A	C	0.07	0.15	0.01	0.15		HepG2	6 cell types	LNCaP,Stellate,T-47D	POL2			18kb 3' of KRT8
12	53273208	1	1	rs73108440	A	G	0.07	0.15	0.01	0.15		4 cell types	NHEK, K562, HMEC	10 cell types	POL2,HAE2F1		4 altered motifs	18kb 3' of KRT8
12	53273773	1	1	rs902772	C	G	0.07	0.15	0.01	0.15		6 cell types	HMEC	14 cell types	11 bound proteins		4 altered motifs	17kb 3' of KRT8
12	53273779	1	1	rs902773	A	G	0.07	0.15	0.01	0.15		6 cell types	HMEC	14 cell types	11 bound proteins		Mrg1::Hoxa9,RREB-1,Zec	17kb 3' of KRT8
12	53273904	1	1	rs902774	G	A	0.07	0.15	0.01	0.15		6 cell types	HMEC	109 cell types	13 bound proteins		CTCF,RXRA	17kb 3' of KRT8
12	53274499	1	1	rs112162741	C	T	0.07	0.15	0.01	0.15		HepG2		H7-hESC,NHDF-neo			9 altered motifs	16kb 3' of KRT8
12	53274727	1	1	rs7301750	A	G	0.07	0.15	0.01	0.15		HepG2					GATA	16kb 3' of KRT8
12	53274768	1	1	rs7301912	C	G	0.07	0.15	0.01	0.15			HepG2				4 altered motifs	16kb 3' of KRT8
12	53274805	1	1	rs7302252	G	T	0.07	0.15	0.01	0.15			HepG2				12 altered motifs	16kb 3' of KRT8
12	53275037	0.82	1	rs11836041	A	C	0.07	0.09	0	0.13			HepG2				Zbtb3	16kb 3' of KRT8
12	53275049	0.81	1	rs7133156	T	G	0.07	0.09	0	0.13			HepG2				ERalpha-a	16kb 3' of KRT8
12	53275537	0.94	1	rs139828754	CA	C	0.07	0.15	0.01	0.14							RFX5,YY1,Zbtb3	15kb 3' of KRT8
12	53275614	1	1	rs73108447	G	A	0.07	0.15	0.01	0.15							14 altered motifs	15kb 3' of KRT8
12	53275746	1	1	rs17689987	T	C	0.07	0.15	0.01	0.15							GATA	15kb 3' of KRT8
12	53276029	1	1	rs7398573	A	G	0.07	0.15	0.01	0.15							PLAG1,Zfx	15kb 3' of KRT8
12	53276395	1	1	rs11836819	A	G	0.07	0.15	0.01	0.15							5 altered motifs	15kb 3' of KRT8
12	53276425	0.94	1	rs201356080	A	AT	0.07	0.15	0.01	0.14							16 altered motifs	15kb 3' of KRT8
12	53276433	0.95	1	rs55853265	G	T	0.07	0.14	0.01	0.15							16 altered motifs	15kb 3' of KRT8
12	53276900	1	1	rs73108453	A	G	0.07	0.15	0.01	0.15							4 altered motifs	14kb 3' of KRT8
12	53276932	0.82	0.98	rs79377635	A	G	0.07	0.1	0	0.13							EWSR1-FLI1,Ets,Irf	14kb 3' of KRT8
12	53276938	1	1	rs75236700	A	G	0.07	0.15	0.01	0.15							CHD2,Pax-5	14kb 3' of KRT8
12	53277367	1	1	rs73108457	A	G	0.07	0.15	0.01	0.15							4 altered motifs	14kb 3' of KRT8
12	53279623	0.84	1	rs4919763	A	G	0.01	0.09	0	0.13			HepG2				5 altered motifs	11kb 3' of KRT8
12	53282274	0.84	1	rs55914512	G	T	0.01	0.09	0	0.13				5 cell types	YY1		EWSR1-FLI1,SP1	8.7kb 3' of KRT8
12	53283641	0.84	1	rs73108466	A	G	0.01	0.09	0	0.13			NHLF				LUN-1,Pax-4	7.3kb 3' of KRT8
12	53284360	0.84	1	rs55999178	G	A	0.01	0.09	0	0.13								6.6kb 3' of KRT8
12	53284849	0.84	1	rs73108469	A	G	0.03	0.09	0	0.13							11 altered motifs	6.1kb 3' of KRT8
12	53285231	0.81	1	rs4919761	T	C	0.1	0.1	0	0.13							7 altered motifs	5.7kb 3' of KRT8
12	53287835	0.83	0.99	rs73110432	T	A	0.16	0.1	0	0.13							6 altered motifs	3.1kb 3' of KRT8
12	53289648	0.8	0.98	rs4919707	A	G	0.01	0.09	0	0.13			K562, HepG2	11 cell types	POL2			1.3kb 3' of KRT8
12	53294747	0.8	0.98	rs56095813	C	T	0.01	0.09	0	0.13				Osteobl	POL2		PPAR,Zfp187	KRT8	intronic
Query SNP: rs1270884 and variants with r2 >= 0.8
chr	pos (hg19)	LD	LD	variant	Ref	Alt	AFR	AMR	ASN	EUR	GERP	Promoter	Enhancer	DNAse	Proteins	eQTL	Motifs	RefSeq	dbSNP
		(r²)	(D')				freq	freq	freq	freq	cons	histone marks	histone marks		bound	tissues	changed	genes	func annot
12	114666099	0.87	0.97	rs2555009	A	G	0.86	0.7	0.73	0.52			HepG2					126kb 3' of TBX5
12	114668618	0.86	0.96	rs2555019	T	C	0.86	0.7	0.73	0.52							4 altered motifs	123kb 3' of TBX5
12	114670663	0.85	0.96	rs2555016	T	G	0.86	0.7	0.73	0.52							BRCA1,Evi-1,PEBP	121kb 3' of TBX5
12	114671825	0.86	0.96	rs2701109	T	A	0.86	0.7	0.73	0.52							5 altered motifs	120kb 3' of TBX5
12	114673421	0.85	0.95	rs1247943	G	A	0.81	0.69	0.73	0.52							RFX5	118kb 3' of TBX5
12	114678318	0.97	0.99	rs2555013	T	C	0.79	0.66	0.73	0.5							4 altered motifs	113kb 3' of TBX5
12	114685571	1	1	rs1270884	A	G	0.83	0.68	0.74	0.5							SRF,TFIIA	106kb 3' of TBX5
12	114686645	0.94	1	rs2555004	G	A	0.8	0.67	0.73	0.49					NRSF		4 altered motifs	105kb 3' of TBX5
Query SNP: rs9600079 and variants with r2 >= 0.8
chr	pos (hg19)	LD	LD	variant	Ref	Alt	AFR	AMR	ASN	EUR	GERP	Promoter	Enhancer	DNAse	Proteins	eQTL	Motifs	RefSeq	dbSNP
		(r²)	(D')				freq	freq	freq	freq	cons	histone marks	histone marks		bound	tissues	changed	genes	func annot
13	73728139	1	1	rs9600079	G	T	0.48	0.4	0.4	0.46							Sox,TATA	76kb 3' of KLF5
13	73728457	0.93	1	rs11619956	G	A	0.51	0.39	0.4	0.44							Myf,ZEB1	77kb 3' of KLF5
13	73728540	0.94	1	rs11619950	C	T	0.52	0.38	0.4	0.45							5 altered motifs	77kb 3' of KLF5
13	73728619	0.97	0.99	rs11619976	G	A	0.66	0.41	0.41	0.46							6 altered motifs	77kb 3' of KLF5
13	73730549	0.8	0.97	rs7983621	T	C	0.82	0.5	0.7	0.5							5 altered motifs	79kb 3' of KLF5
13	73730671	0.8	0.97	rs7982559	C	T	0.67	0.48	0.7	0.5							15 altered motifs	79kb 3' of KLF5
Query SNP: rs8008270 and variants with r2 >= 0.8
chr	pos (hg19)	LD	LD	variant	Ref	Alt	AFR	AMR	ASN	EUR	GERP	Promoter	Enhancer	DNAse	Proteins	eQTL	Motifs	RefSeq	dbSNP
		(r²)	(D')				freq	freq	freq	freq	cons	histone marks	histone marks		bound	tissues	changed	genes	func annot
14	53316867	0.9	-0.98	rs113907726	T	G	0.02	0.08	0	0.22			HepG2				13 altered motifs	7.1kb 3' of FERMT2
14	53321246	0.93	-0.97	rs74884304	C	T	0.02	0.08	0	0.22							6 altered motifs	2.7kb 3' of FERMT2
14	53321273	0.92	-0.98	rs62003514	C	T	0.02	0.08	0	0.22							4 altered motifs	2.7kb 3' of FERMT2
14	53321340	0.87	-0.94	rs62003515	G	A	0.05	0.09	0	0.21							7 altered motifs	2.6kb 3' of FERMT2
14	53330007	0.95	-0.98	rs62003516	T	C	0.04	0.09	0	0.22			HSMM, HMEC, NHLF	HA-sp,HCFaa,HMVEC-dLy-Neo			9 altered motifs	FERMT2	intronic
14	53331679	0.95	-0.98	rs17694496	T	C	0.05	0.09	0	0.22							DMRT4	FERMT2	intronic
14	53333116	0.97	-0.98	rs62003517	C	G	0.02	0.09	0	0.22							BRCA1,Elf3,TATA	FERMT2	intronic
14	53348540	0.88	-0.95	rs62003529	T	G	0.04	0.09	0	0.22							Foxd1,Myf	FERMT2	intronic
14	53357111	0.92	-0.96	rs62003532	G	A	0.01	0.09	0	0.21							4 altered motifs	FERMT2	intronic
14	53365952	0.98	0.99	rs4901306	T	C	0.74	0.9	1	0.78			NHLF					FERMT2	intronic
14	53366323	0.98	0.99	rs1977350	T	C	0.75	0.9	1	0.78			NHLF				HNF1,RXRA	FERMT2	intronic
14	53366439	0.98	0.99	rs1570876	G	T	0.75	0.9	1	0.78			NHLF				AP-1,En-1,Nanog	FERMT2	intronic
14	53366923	1	1	rs6572870	A	G	0.75	0.9	1	0.78							LF-A1	FERMT2	intronic
14	53367793	1	1	rs8009956	G	A	0.73	0.9	1	0.78			NHEK				SZF1-1	FERMT2	intronic
14	53368082	0.98	1	rs8014470	G	T	0.75	0.9	1	0.78			NHEK				4 altered motifs	FERMT2	intronic
14	53368232	1	1	rs12889169	C	T	0.75	0.9	1	0.78			NHEK					FERMT2	intronic
14	53368804	1	1	rs2358075	C	T	0.75	0.9	1	0.78							8 altered motifs	FERMT2	intronic
14	53372330	1	1	rs8008270	T	C	0.71	0.89	1	0.78			5 cell types	HeLa-S3	ZNF263			FERMT2	intronic
14	53375241	0.97	1	rs7140747	A	G	0.75	0.88	1	0.78			NHLF				Pou2f2,Smad4	FERMT2	intronic
14	53375302	0.97	1	rs7141054	C	A	0.74	0.88	1	0.78			NHLF				TATA	FERMT2	intronic
14	53378246	0.82	0.99	rs2147974	A	G	0.72	0.88	0.97	0.75							4 altered motifs	FERMT2	intronic
14	53378360	0.93	0.99	rs2147976	T	C	0.73	0.89	1	0.78				BE2_C			4 altered motifs	FERMT2	intronic
14	53379925	0.95	0.98	rs4901308	T	C	0.69	0.89	1	0.78			Huvec					FERMT2	intronic
14	53380014	0.96	0.98	rs4901309	A	G	0.74	0.89	1	0.78			Huvec				5 altered motifs	FERMT2	intronic
14	53387109	0.95	0.98	rs4901313	T	G	0.7	0.89	1	0.78			Huvec, HepG2				Ik-1,SETDB1,SREBP	FERMT2	intronic
Query SNP: rs7141529 and variants with r2 >= 0.8
chr	pos (hg19)	LD	LD	variant	Ref	Alt	AFR	AMR	ASN	EUR	GERP	Promoter	Enhancer	DNAse	Proteins	eQTL	Motifs	RefSeq	dbSNP
		(r²)	(D')				freq	freq	freq	freq	cons	histone marks	histone marks		bound	tissues	changed	genes	func annot
14	69126744	1	1	rs7141529	T	C	0.47	0.59	0.86	0.48			NHLF	HRPEpiC			4 altered motifs	64kb 3' of RAD51L1
14	69134264	0.95	0.98	rs767127	A	G	0.41	0.57	0.85	0.47			HSMM, NHLF	AG10803,HFF	4 bound proteins		Lhx3,Myb,p300	72kb 3' of RAD51L1
Query SNP: rs4775302 and variants with r2 >= 0.8
chr	pos (hg19)	LD	LD	variant	Ref	Alt	AFR	AMR	ASN	EUR	GERP	Promoter	Enhancer	DNAse	Proteins	eQTL	Motifs	RefSeq	dbSNP
		(r²)	(D')				freq	freq	freq	freq	cons	histone marks	histone marks		bound	tissues	changed	genes	func annot
15	46634225	0.85	0.94	rs7176851	A	G	0.43	0.45	0.23	0.53							14 altered motifs	651kb 3' of SQRDL
15	46637904	0.97	0.99	rs7179610	G	A	0.47	0.47	0.22	0.54							4 altered motifs	654kb 3' of SQRDL
15	46638735	0.8	0.97	rs17652303	A	G	0.04	0.38	0.24	0.5							4 altered motifs	655kb 3' of SQRDL
15	46639255	0.81	0.98	rs11856293	C	T	0.18	0.4	0.21	0.5							9 altered motifs	656kb 3' of SQRDL
15	46639808	1	1	rs4775302	G	A	0.46	0.46	0.23	0.54							Irf,NF-AT	656kb 3' of SQRDL
15	46640704	0.98	0.99	rs150213950	AAAC	A	0.36	0.45	0.22	0.54							4 altered motifs	657kb 3' of SQRDL
15	46640956	0.89	0.99	rs55881236	C	T	0.37	0.47	0.22	0.56							Foxo,GATA,Sox	657kb 3' of SQRDL
15	46640965	0.99	0.99	rs55880638	A	G	0.46	0.47	0.21	0.54								657kb 3' of SQRDL
15	46641188	1	1	rs11853171	C	T	0.45	0.46	0.22	0.54							4 altered motifs	658kb 3' of SQRDL
15	46641866	0.99	1	rs1564780	G	A	0.46	0.47	0.22	0.54								658kb 3' of SQRDL
15	46642107	0.94	1	rs17574125	T	C	0.49	0.48	0.27	0.56							RXRA	659kb 3' of SQRDL
15	46642529	0.99	1	rs8037978	T	G	0.37	0.46	0.22	0.54								659kb 3' of SQRDL
15	46642646	0.98	0.99	rs8038155	T	A	0.37	0.45	0.22	0.54								659kb 3' of SQRDL
15	46642886	0.98	0.99	rs112535519	10-mer	T	0.37	0.44	0.21	0.54							Mef2,Pax-4	659kb 3' of SQRDL
15	46643277	0.98	0.99	rs12595588	T	C	0.34	0.45	0.22	0.54							5 altered motifs	660kb 3' of SQRDL
15	46643335	0.98	0.99	rs72121147	AATGCC	A	0.45	0.46	0.22	0.54							YY1	660kb 3' of SQRDL
15	46643550	0.98	0.99	rs1156602	A	G	0.35	0.45	0.24	0.54							AIRE,CEBPB	660kb 3' of SQRDL
15	46643583	0.96	0.98	rs1156601	C	T	0.32	0.45	0.22	0.54							5 altered motifs	660kb 3' of SQRDL
15	46644080	0.93	0.99	rs1905552	T	C	0.38	0.46	0.28	0.55							20 altered motifs	661kb 3' of SQRDL
15	46644567	0.98	1	rs2413812	C	T	0.39	0.46	0.26	0.55							Nanog,Pou2f2,Pou5f1	661kb 3' of SQRDL
15	46644935	0.98	1	rs4400993	G	A	0.44	0.47	0.26	0.55							Foxo,Pou5f1,Zfp105	661kb 3' of SQRDL
15	46644981	0.98	1	rs4400994	G	A	0.44	0.47	0.26	0.55								662kb 3' of SQRDL
15	46645514	0.94	1	rs3985901	G	C	0.48	0.48	0.26	0.56							Hand1,Smad3,Smad	662kb 3' of SQRDL
15	46647512	0.97	1	rs11852952	G	C	0.41	0.47	0.26	0.55							RXRA	664kb 3' of SQRDL
15	46648279	0.96	0.99	rs59373394	C	T	0.29	0.45	0.26	0.54							6 altered motifs	665kb 3' of SQRDL
15	46648934	0.9	1	rs11853915	A	G	0.44	0.48	0.26	0.57							PLZF,Sox	665kb 3' of SQRDL
15	46648999	0.9	1	rs11857534	T	G	0.43	0.48	0.26	0.57							DMRT2,HNF4,Nanog	666kb 3' of SQRDL
15	46651153	0.89	0.99	rs1484200	A	C	0.42	0.48	0.26	0.56								668kb 3' of SQRDL
15	46651708	0.94	0.99	rs4775336	C	T	0.41	0.47	0.26	0.55								668kb 3' of SQRDL
15	46652477	0.92	0.97	rs149436095	GTA	G	0.45	0.48	0.26	0.55							4 altered motifs	669kb 3' of SQRDL
15	46653167	0.92	0.97	rs1994198	C	T	0.36	0.46	0.26	0.55							GR	670kb 3' of SQRDL
15	46653683	0.85	0.95	rs17574539	A	T	0.43	0.47	0.26	0.55							8 altered motifs	670kb 3' of SQRDL
15	46653744	0.86	0.97	rs17574574	C	G	0.43	0.47	0.26	0.56							Pou5f1	670kb 3' of SQRDL
15	46658369	0.92	0.96	rs7173889	T	C	0.42	0.47	0.26	0.54							FXR,Ik-2	675kb 3' of SQRDL
15	46658393	0.91	0.96	rs7177122	C	T	0.42	0.47	0.26	0.54							HNF1	675kb 3' of SQRDL
15	46659007	0.91	0.95	rs7178577	G	A	0.36	0.45	0.26	0.54							14 altered motifs	676kb 3' of SQRDL
Query SNP: rs684232 and variants with r2 >= 0.8
chr	pos (hg19)	LD	LD	variant	Ref	Alt	AFR	AMR	ASN	EUR	GERP	Promoter	Enhancer	DNAse	Proteins	eQTL	Motifs	RefSeq	dbSNP
		(r²)	(D')				freq	freq	freq	freq	cons	histone marks	histone marks		bound	tissues	changed	genes	func annot
17	587729	0.89	-0.98	rs866304	T	C	0.2	0.54	0.36	0.62							DMRT2,PLZF	VPS53	intronic
17	598240	0.97	-0.98	rs410157	T	C	0.26	0.56	0.42	0.64			5 cell types					VPS53	intronic
17	609506	0.94	-0.98	rs331000	T	C	0.44	0.58	0.44	0.64							Pax-5,Sin3Ak-20	VPS53	intronic
17	609658	0.97	-0.98	rs330999	A	T	0.43	0.58	0.42	0.64							Crx,GATA	VPS53	intronic
17	617059	0.91	-0.97	rs2740358	T	C	0.25	0.58	0.43	0.63		8 cell types	H1				ATF3,LXR,Nkx2	VPS53	intronic
17	618039	0.99	0.99	rs2474694	G	A	0.66	0.41	0.56	0.36		9 cell types		15 cell types	23 bound proteins		ELF1,Pou2f2,Znf143	VPS53	5'-UTR
17	618965	1	1	rs684232	T	C	0.66	0.41	0.56	0.36		8 cell types	H1	69 cell types	FOXA1			868bp 5' of VPS53
17	619162	0.9	1	rs461251	A	G	0.69	0.43	0.59	0.38		7 cell types	H1, Huvec	8 cell types	ELF1,FOXA1,POL2		NERF1a,VDR	1.1kb 5' of VPS53
17	619842	0.85	1	rs1237094	C	T	0.5	0.4	0.57	0.39			4 cell types				BHLHE40,Foxa,Foxd3	1.7kb 5' of VPS53
17	621742	0.83	0.98	rs145316776	CT	C	0.29	0.35	0.55	0.32							4 altered motifs	3.6kb 5' of VPS53
17	623356	0.86	1	rs437948	C	G	0.68	0.42	0.57	0.39			Huvec				GR,THAP1,YY1	5.3kb 5' of VPS53
Query SNP: rs4430796 and variants with r2 >= 0.8
chr	pos (hg19)	LD	LD	variant	Ref	Alt	AFR	AMR	ASN	EUR	GERP	Promoter	Enhancer	DNAse	Proteins	eQTL	Motifs	RefSeq	dbSNP
		(r²)	(D')				freq	freq	freq	freq	cons	histone marks	histone marks		bound	tissues	changed	genes	func annot
17	36096300	0.83	0.97	rs2005705	A	G	0.42	0.59	0.73	0.56							4 altered motifs	HNF1B	intronic
17	36097775	0.98	0.99	rs11263761	G	A	0.62	0.56	0.67	0.53							6 altered motifs	HNF1B	intronic
17	36098040	1	1	rs4430796	G	A	0.33	0.53	0.71	0.53				Th1	STAT3		Maf	HNF1B	intronic
17	36099840	0.92	0.97	rs11651755	C	T	0.29	0.54	0.74	0.53				Osteobl			Crx,EWSR1-FLI1	HNF1B	intronic
17	36099952	0.93	0.97	rs10908278	T	A	0.71	0.56	0.74	0.54				Osteobl			43 altered motifs	HNF1B	intronic
17	36101586	0.94	0.97	rs8064454	A	C	0.39	0.55	0.73	0.54		HepG2, GM12878		HSMMtube,CD34+_Mobilized,HFF			Arid5a,CEBPB,Mef2	HNF1B	intronic
17	36102381	0.95	0.98	rs11651052	A	G	0.36	0.55	0.73	0.54		8 cell types		26 cell types	CTBP2,SUZ12		NF-kappaB	HNF1B	intronic
17	36103565	0.94	0.97	rs11263763	G	A	0.67	0.57	0.73	0.54		5 cell types		18 cell types	8 bound proteins			HNF1B	intronic
Query SNP: rs7501939 and variants with r2 >= 0.8
chr	pos (hg19)	LD	LD	variant	Ref	Alt	AFR	AMR	ASN	EUR	GERP	Promoter	Enhancer	DNAse	Proteins	eQTL	Motifs	RefSeq	dbSNP
		(r²)	(D')				freq	freq	freq	freq	cons	histone marks	histone marks		bound	tissues	changed	genes	func annot
17	36093022	0.8	0.95	rs7405776	A	G	0.42	0.68	0.73	0.65				6 cell types			4 altered motifs	HNF1B	intronic
17	36096515	0.8	0.95	rs757210	T	C	0.42	0.69	0.72	0.65							HES1	HNF1B	intronic
17	36098987	0.98	0.99	rs4239217	G	A	0.75	0.67	0.71	0.62							7 altered motifs	HNF1B	intronic
17	36100767	0.99	1	rs11657964	A	G	0.43	0.65	0.74	0.62			HepG2				4 altered motifs	HNF1B	intronic
17	36101156	1	1	rs7501939	T	C	0.44	0.65	0.73	0.62			HepG2	HUVEC			4 altered motifs	HNF1B	intronic
17	36103872	0.98	0.99	rs11658063	C	G	0.64	0.67	0.73	0.62		5 cell types		4 cell types	POL2			HNF1B	intronic
Query SNP: rs11650494 and variants with r2 >= 0.8
chr	pos (hg19)	LD	LD	variant	Ref	Alt	AFR	AMR	ASN	EUR	GERP	Promoter	Enhancer	DNAse	Proteins	eQTL	Motifs	RefSeq	dbSNP
		(r²)	(D')				freq	freq	freq	freq	cons	histone marks	histone marks		bound	tissues	changed	genes	func annot
17	47325867	0.91	0.98	rs117821438	A	T	0.01	0.05	0	0.06			K562				Sin3Ak-20,Zbtb3	FLJ40194	intronic
17	47333557	0.89	0.95	rs146575231	T	C	0	0.06	0	0.06							Pitx2	FLJ40194	intronic
17	47335348	0.93	0.98	rs146100660	G	T	0.03	0.06	0	0.06							Pbx3	FLJ40194	intronic
17	47335589	0.93	0.98	rs149261956	G	A	0.03	0.06	0	0.06							Pax-4	FLJ40194	intronic
17	47336931	0.91	0.98	rs74659133	C	T	0.04	0.06	0	0.06			Huvec, K562	Gliobla				903bp 3' of FLJ40194
17	47339741	0.93	0.98	rs11653139	G	A	0.03	0.06	0	0.06			K562				Znf143,p300	3.7kb 3' of FLJ40194
17	47344385	0.98	1	rs146628062	GA	G	0.08	0.06	0	0.06							Pax-4,Zfp105	8.4kb 3' of FLJ40194
17	47345186	1	1	rs11650494	G	A	0.2	0.08	0.01	0.06				4 cell types			GR,Sox	9.2kb 3' of FLJ40194
17	47348066	0.86	0.93	rs147125686	G	A	0.03	0.06	0.01	0.06							9 altered motifs	12kb 3' of FLJ40194
17	47358308	0.89	0.95	rs73340392	G	A	0.08	0.06	0	0.06				Medullo			4 altered motifs	8.3kb 3' of ZNF652
17	47362923	0.86	0.93	rs11650087	T	A	0.03	0.05	0	0.06							GCNF,SIX5	3.6kb 3' of ZNF652
17	47362991	0.87	0.95	rs11653686	C	T	0.1	0.07	0	0.06							E2A,TBX5,ZEB1	3.6kb 3' of ZNF652
17	47364913	0.82	0.91	rs117087923	G	A	0.03	0.05	0	0.06								1.7kb 3' of ZNF652
17	47367751	0.84	0.93	rs148298271	GCA	G	0.07	0.06	0	0.06							GR	ZNF652	3'-UTR
17	47370449	0.82	0.91	rs75904857	T	G	0.03	0.05	0	0.06				pHTE,HEEpiC,HL-60			5 altered motifs	ZNF652	3'-UTR
17	47372328	0.8	0.9	rs77338752	A	C	0.03	0.06	0	0.06			K562	Medullo	4 bound proteins		5 altered motifs	ZNF652	3'-UTR
17	47372743	0.84	0.93	rs73340399	G	C	0.07	0.06	0	0.06							Sox	ZNF652	3'-UTR
17	47374886	0.84	0.93	rs57390430	G	A	0.07	0.06	0	0.06							Nkx2	ZNF652	3'-UTR
17	47378937	0.82	0.91	rs11651191	G	A	0.02	0.05	0	0.06							E2A,TBX5,ZEB1	ZNF652	intronic
17	47382795	0.82	0.91	rs148171854	C	T	0.02	0.05	0	0.06							4 altered motifs	ZNF652	intronic
17	47383994	0.81	0.93	rs11658111	C	T	0.11	0.07	0	0.06							6 altered motifs	ZNF652	intronic
17	47384974	0.81	0.93	rs113056032	C	T	0.1	0.07	0	0.06							6 altered motifs	ZNF652	intronic
17	47390136	0.82	0.91	rs11654557	A	G	0.02	0.05	0	0.06							5 altered motifs	ZNF652	synonymous
17	47395729	0.82	0.91	rs9907478	C	T	0.07	0.06	0	0.06			GM12878					ZNF652	intronic
17	47396628	0.82	0.91	rs76366926	T	C	0.03	0.05	0	0.06			Huvec				Foxj2,Homez,Pax-4	ZNF652	intronic
17	47398282	0.82	0.91	rs78208413	G	A	0.02	0.05	0	0.06			K562					ZNF652	intronic
17	47399633	0.82	0.93	rs8076023	C	G	0.1	0.07	0	0.06							Ik-1	ZNF652	intronic
17	47405338	0.8	0.91	rs73324308	T	G	0.07	0.06	0	0.06			K562	8 cell types			Hand1,Smad	ZNF652	intronic
17	47420054	0.8	0.91	rs73324323	G	T	0.07	0.06	0	0.06		NHLF	5 cell types	8 cell types	USF2		HMG-IY	ZNF652	intronic
17	47421779	0.8	0.91	rs144202373	AG	A	0.07	0.06	0	0.06			GM12878				30 altered motifs	ZNF652	intronic
17	47425588	0.8	0.91	rs11656535	C	T	0.07	0.06	0	0.06			GM12878				Znf143	ZNF652	intronic
Query SNP: rs7210100 and variants with r2 >= 0.8
chr	pos (hg19)	LD	LD	variant	Ref	Alt	AFR	AMR	ASN	EUR	GERP	Promoter	Enhancer	DNAse	Proteins	eQTL	Motifs	RefSeq	dbSNP
		(r²)	(D')				freq	freq	freq	freq	cons	histone marks	histone marks		bound	tissues	changed	genes	func annot
17	47227308	1	1	rs201289162	GT	G	0.04	0	0	0				4 cell types			4 altered motifs	B4GALNT2	intronic
17	47230510	1	1	rs73336389	C	T	0.04	0	0	0								B4GALNT2	intronic
17	47240189	1	1	rs111607347	C	T	0.03	0	0	0								B4GALNT2	intronic
17	47241065	1	1	rs113813339	C	A	0.03	0	0	0							ERalpha-a	B4GALNT2	intronic
17	47241302	1	1	rs73338317	C	A	0.03	0	0	0				PanIsletD			4 altered motifs	B4GALNT2	intronic
17	47242218	1	1	rs112737176	C	T	0.12	0	0	0								B4GALNT2	intronic
17	47245972	1	1	rs7218644	G	A	0.05	0	0	0							BDP1,SETDB1,STAT	B4GALNT2	intronic
17	47248483	1	1	rs12103835	T	C	0.04	0.01	0	0							Cdx2	1.1kb 3' of B4GALNT2
17	47248597	1	1	rs112632972	C	T	0.04	0	0	0							6 altered motifs	1.2kb 3' of B4GALNT2
17	47248947	1	1	rs112327180	A	G	0.03	0	0	0								1.6kb 3' of B4GALNT2
17	47249542	1	1	rs57745799	G	A	0.04	0	0	0							5 altered motifs	2.2kb 3' of B4GALNT2
17	47252363	1	1	rs9907610	T	C	0.03	0	0	0								5kb 3' of B4GALNT2
17	47252404	1	1	rs9900924	C	A	0.04	0	0	0								5.1kb 3' of B4GALNT2
17	47253201	1	1	rs28824520	G	A	0.03	0	0	0							4 altered motifs	5.8kb 3' of B4GALNT2
17	47255139	1	1	rs59417842	T	C	0.03	0	0	0							E2F,Nkx2	7.8kb 3' of B4GALNT2
17	47255869	1	1	rs73338337	C	T	0.04	0	0	0							Ets,SIX5	8.5kb 3' of B4GALNT2
17	47258164	1	1	rs113598646	G	A	0.05	0	0	0			GM12878				ERalpha-a,SP1	11kb 3' of B4GALNT2
17	47258925	1	1	rs9913242	C	T	0.05	0	0	0			GM12878				4 altered motifs	12kb 3' of B4GALNT2
17	47264413	1	1	rs8077905	G	C	0.04	0	0	0							Mef2	17kb 3' of B4GALNT2
17	47265159	1	1	rs112526306	T	A	0.04	0	0	0							4 altered motifs	18kb 3' of B4GALNT2
17	47269979	1	1	rs73338357	C	T	0.04	0	0	0		9 cell types		45 cell types	43 bound proteins		SIX5,Znf143	14kb 3' of GNGT2
17	47270236	1	1	rs145975161	TC	T	0.04	0	0	0		9 cell types		46 cell types	12 bound proteins		7 altered motifs	13kb 3' of GNGT2
17	47270294	1	1	rs73338358	G	T	0.04	0	0	0		9 cell types		99 cell types	15 bound proteins		6 altered motifs	13kb 3' of GNGT2
17	47272067	1	1	rs9890778	C	T	0.04	0	0	0			GM12878				Irf,Pou2f2	12kb 3' of GNGT2
17	47279698	1	1	rs113925041	C	T	0.03	0	0	0			Huvec				6 altered motifs	3.9kb 3' of GNGT2
17	47281939	1	1	rs9900552	A	G	0.04	0	0	0			HSMM	PanIsletD,HMF			CTCF,HP1-site-factor,THAP1	1.7kb 3' of GNGT2
17	47285495	1	1	rs57257173	C	T	0.04	0	0	0			Huvec				HNF4,Zbtb3	GNGT2	intronic
17	47294069	1	1	rs2233370	C	T	0.05	0.01	0	0			GM12878, Huvec	H1-hESC,HMEC	ELF1		13 altered motifs	ABI3	intronic
17	47296542	1	1	rs9893003	T	C	0.05	0.01	0	0			GM12878	PanIslets,GM06990	NFKB,POL24H8		5 altered motifs	ABI3	intronic
17	47296961	1	1	rs2233371	T	C	0.05	0.01	0	0			GM12878	6 cell types	EBF1,EGR1		13 altered motifs	ABI3	synonymous
17	47329082	1	1	rs57832761	A	G	0.04	0.01	0	0				WERI-Rb-1			Maf,NRSF	FLJ40194	intronic
17	47330472	1	1	rs9901674	G	T	0.04	0.01	0	0							Hsf,Pbx3,RXRA	FLJ40194	intronic
17	47332503	1	1	rs13380848	T	G	0.04	0.01	0	0				Fibrobl,WERI-Rb-1			Pax-5,RXRA,TBX5	FLJ40194	intronic
17	47335240	1	1	rs73340380	T	A	0.04	0.01	0	0							HNF4,RXRA	FLJ40194	intronic
17	47365548	1	1	rs73340394	G	A	0.04	0.01	0	0							Mef2,RFX5	1kb 3' of ZNF652
17	47380278	1	1	rs184685846	C	T	0.04	0.01	0	0								ZNF652	intronic
17	47384032	1	1	rs73342364	A	G	0.03	0	0	0							Pou1f1,Pou2f2	ZNF652	intronic
17	47384463	1	1	rs73342367	T	C	0.03	0	0	0							COMP1,Pax-1	ZNF652	intronic
17	47403092	1	1	rs28505616	C	T	0.03	0	0	0							4 altered motifs	ZNF652	intronic
[truncated: 187 more rows]
