# Supplementary material for: In Silico Functional Pathway Annotation of 86 Established Prostate Cancer Risk Variants
Source: PLoS One. 2015 Feb 6;10(2):e0117873. doi: 10.1371/journal.pone.0117873 (PMC4320069; doi:10.1371/journal.pone.0117873)
Supplement: S9 Table — (XLSX) [file pone.0117873.s009.xlsx]

## Sheet: Sheet1
Supplemental Table 9. Enhancer and Dnase enrichment analysis of 86 prostate cancer risk variants
Enhancer enrichment analysis
Cell type				All enhancers				Strongest enhancers
ID	Description			Obs	Exp	Fold	p	Obs	Exp	Fold	p
H1	H1 Cell Line			4	3.7	1.1	0.509321	4	0.3	12.8	0.00029
HepG2	hepatocellular carcinoma			9	3.3	2.7	0.005496	7	1.1	6.4	0.000117
Huvec	umbilical vein endothelial cells			12	4	3	0.000672	7	2	3.5	0.004169
K562	leukemia			11	4.1	2.7	0.002607	8	1.3	6	5.9e-05
HSMM	skeletal muscle myoblasts			9	4.5	2	0.03817	4	2	2	0.139197
NHLF	lung fibroblasts			10	4.1	2.5	0.0075	8	1.5	5.2	0.00016
HMEC	mammary epithelial cells			14	5.3	2.6	0.000752	7	2	3.5	0.004277
GM12878	B-lymphocyte, lymphoblastoid			12	4.2	2.9	0.000874	7	1.5	4.6	0.000813
NHEK	epidermal keratinocytes			11	4.6	2.4	0.005971	5	2	2.5	0.051211
DNase enrichment analysis
Cell type						DNase
ID	Description			Treatment	Production center	Obs	Exp	Fold	p
Stellate	hepatic stellate cells			None	Duke	3	0.8	3.7	0.046699
PrEC	prostate epithelial cell line			None	UW	5	0.9	5.8	0.001786
WI-38	embryonic lung fibroblast cells			None	UW	5	0.8	6.1	0.001456
HPdLF	periodontal ligament fibroblasts			None	UW	5	0.8	6.1	0.001472
LNCaP	prostate adenocarcinoma			None	AWG	7	1.6	4.4	0.001078
Myometr	myometrial cells			None	Duke	5	0.8	6	0.001579
CD34+_Mobilized	hematopoietic progenitor cells			None	UW	3	0.8	3.7	0.049155
SKMC	Skeletal Striated Muscle Cells from M. pectoralis / Mm. intercostales			None	UW	4	1	3.9	0.020429
AG10803	abdominal skin fibroblasts			None	UW	4	0.8	4.8	0.010307
HPAF	pulmonary artery fibroblasts			None	UW	5	0.9	5.4	0.002528
HPAEC	pulmonary artery endothelial cells.			None	UW	5	0.6	8.2	0.000389
HUVEC	umbilical vein endothelial cells			None	AWG	4	0.9	4.4	0.013767
HCM	cardiac myocytes			None	UW	5	1	5.2	0.002864
AG09309	adult toe fibroblast			None	UW	5	1	5.1	0.003185
HFF-Myc	foreskin fibroblast cells expressing canine cMyc			None	UW	4	1.1	3.8	0.021717
HMVEC-dBl-Ad	adult blood microvascular endothelial cells, dermal-derived			None	UW	4	0.8	5	0.008944
HCF	cardiac fibroblasts			None	UW	4	0.9	4.7	0.010784
FibroP	fibroblasts taken from individuals with Parkinson's disease			None	Duke	5	1.3	3.9	0.009767
Huh-7	hepatocellular carcinoma			None	Duke	3	0.8	3.9	0.041657
Fibrobl	child fibroblast			None	Duke	7	2.1	3.3	0.005441
CMK	acute megakaryocytic leukemia			None	UW	3	0.7	4.5	0.030446
HPF	pulmonary fibroblasts isolated from lung tissue			None	UW	5	0.8	6.6	0.001025
Melano	epidermal melanocytes			None	Duke	5	1.4	3.5	0.014869
ProgFib	fibroblasts, Hutchinson-Gilford progeria syndrome			None	Duke	5	1.1	4.7	0.00422
HMVEC-LBl	blood microvascular endothelial cells, lung-derived			None	UW	6	0.8	7.1	0.000214
HSMM_emb	embryonic myoblast			None	Duke	3	0.6	4.6	0.027372
HSMMtube	skeletal muscle myotubes differentiated from the HSMM cell line			None	AWG	6	1.6	3.7	0.006101
K562	leukemia			None	AWG	6	1	6	0.000546
SAEC	small airway epithelial cells			None	UW	5	1	5	0.003476
Urothelia	urothelial cells			None	Duke	3	0.7	4	0.039332
HMVEC-dLy-Neo	neonatal lymphatic microvascular endothelial cells, dermal-derived			None	UW	4	0.8	5.3	0.00701
AG04449	fetal buttock/thigh fibroblast			None	UW	5	0.8	6.2	0.001385
HeLa-S3	cervical carcinoma			None	AWG	4	1	4.1	0.017401
BJ	skin fibroblast			None	UW	4	0.8	5.1	0.008162
NHLF	lung fibroblasts			None	UW	4	1	3.9	0.019907
HMF	mammary fibroblasts			None	UW	4	0.9	4.5	0.012649
HMEC	mammary epithelial cells			None	AWG	5	1.7	2.9	0.031021
HL-60	promyelocytic leukemia cells			None	UW	3	0.8	3.7	0.046747
HMVEC-dAd	adult dermal microvascular endothelial cells.			None	UW	3	0.6	4.9	0.024201
LNCaP	prostate adenocarcinoma			androgen	Duke	3	0.7	4.1	0.037125
PanIslets	pancreatic islets			None	Duke	5	0.9	5.4	0.002368
Osteobl	osteoblasts (NHOst)			None	Duke	6	2	3	0.014462
NH-A	astrocytes			None	UW	5	1	5.2	0.002803
pHTE	primary tracheal epithelial cells			None	Duke	5	1.4	3.5	0.013845
HeLa-S3	cervical carcinoma			IFNa4h	Duke	5	0.6	8.7	0.000297
HRCEpiC	renal cortical epithelial cells			None	UW	4	1	4.2	0.01599
HNPCEpiC	non-pigment ciliary epithelial cells			None	UW	4	1.1	3.8	0.022071
NHEK	epidermal keratinocytes			None	AWG	5	1.1	4.7	0.004489
HMVEC-dNeo	neonatal microvascular endothelial cells (single donor), dermal-derived			None	UW	3	0.7	4.3	0.033283
HMVEC-dBl-Neo	neonatal blood microvascular endothelial cells, dermal-derived			None	UW	4	0.8	4.8	0.009877
HCPEpiC	choroid plexus epithelial cells			None	UW	4	1	3.8	0.021062
HRGEC	renal glomerular endothelial cells			None	UW	4	0.7	5.9	0.004984
HRPEpiC	retinal pigment epithelial cells			None	UW	5	1.1	4.4	0.005685
WI-38	embryonic lung fibroblast cells			4OHTAM_20nM_72hr	UW	4	1	3.9	0.020215
HConF	conjunctival fibroblast			None	UW	5	0.8	6.7	0.000985
HFF	foreskin fibroblast			None	UW	6	0.9	6.3	0.000397
HCT-116	colorectal carcinoma			None	UW	3	0.6	5.2	0.020285
GM19238	B-lymphocyte, lymphoblastoid			None	Duke	3	0.8	4	0.040201
HPDE6-E6E7	pancreatic duct cells			None	Duke	3	0.7	4.3	0.032996
H9ES	embryonic stem cell (hESC) H9			None	Duke	4	0.8	4.8	0.009781
HMVEC-LLy	lymphatic microvascular endothelial cells, lung-derived			None	UW	3	0.7	4.2	0.035939
HRE	renal epithelial cells			None	UW	4	0.9	4.2	0.015356
PanIsletD	pancreatic islets			None	Duke	4	1	3.9	0.01973
HAEpiC	amniotic epithelial cells			None	UW	4	1	3.9	0.019629
NB4	acute promyelocytic leukemia			None	UW	3	0.7	4.1	0.037588
H7-hESC	undifferentiated embryonic stem cells			None	UW	5	1.4	3.6	0.012701
HEEpiC	esophageal epithelial cells			None	UW	5	1.1	4.7	0.004381
NHDF-Ad	adult dermal fibroblasts			None	UW	5	1.1	4.4	0.005781
Monocytes-CD14+_RO01746	CD14-positive cells from human leukapheresis production			None	UW	3	0.7	4.4	0.031426
HIPEpiC	iris pigment epithelial cells			None	UW	5	1.1	4.5	0.005264
AG04450	fetal lung fibroblast			None	UW	5	0.7	6.9	0.000839
HTR8svn	trophoblast (HTR-8/SVneo) cell line			None	NA	4	0.6	6.3	0.00383
